# Supplementary material for: Host plant genetic control of associated fungal and insect species in a Populus hybrid cross
Source: Ecol Evol. 2020 Apr 27;10(11):5119–34. doi: 10.1002/ece3.6266 (PMC7297788; doi:10.1002/ece3.6266)
Supplement: Supplementary file 1 — Table S1‐S5 [file ECE3-10-5119-s001.xlsx]

## Sheet: SupportingTable1
Fungus/Insect QTL	Chromosome	P. trichocarpa gene position start	P. deltoides gene position start	P. trichocarpa gene	P. deltoides gene	Annotation	Ka	Ks	Ka/Ks
Melampsora sp.	Chr04	162372	132513	Potri.004G002000	Podel.04G001400.1.p	Ubiquitin-specific protease family C19-related protein	0.0042098	0.0125199	0.33625
Melampsora sp.	Chr04	166579	137334	Potri.004G002100	Podel.04G001500.1.p	Unknown	0.0161008	0.0166674	0.966008
Melampsora sp.	Chr04	167198	NA	Potri.004G002200	NA	indole-3-butyric acid response 1	ND	ND	ND
Melampsora sp.	Chr04	169902	145083	Potri.004G002300	Podel.04G001600.1.p	EPS15 homology domain 1	0.339267	0.0349918	9.69563
Melampsora sp.	Chr04	172122	146977	Potri.004G002400	Podel.04G001700.1.p	AGAMOUS-like 62	0.160178	0.231661	0.691435
Melampsora sp.	Chr04	173934	150919	Potri.004G002500	Podel.04G001800.1.p	RPM1 interacting protein 4	0.0106103	0.0122639	0.865159
Melampsora sp.	Chr04	183705	166352	Potri.004G002600	Podel.04G001900.1.p	Alternative oxidase family protein	0.0168428	0.0164785	1.02211
Melampsora sp.	Chr04	188425	171004	Potri.004G002700	Podel.04G002000.1.p	Transducin/WD40 repeat-like superfamily protein	0.00428292	0.0253563	0.168909
Melampsora sp.	Chr04	195393	181581	Potri.004G002800	Podel.04G002200.1.p	Phosphotyrosine protein phosphatases superfamily protein	0.00418557	0.028746	0.145605
Melampsora sp.	Chr04	198114	184298	Potri.004G002900	Podel.04G002400.1.p	Octicosapeptide/Phox/Bem1p (PB1) domain-containing protein / tetratricopeptide repeat (TPR)-containing protein	0.0104264	0.0254262	0.410064
Melampsora sp.	Chr04	202615	188848	Potri.004G003000	Podel.04G002500.1.p	ethylene-forming enzyme	0.00268307	0.019553	0.13722
Melampsora sp.	Chr04	213674	204310	Potri.004G003100	Podel.04G002600.1.p	RING/U-box superfamily protein	0.0220172	0.0535942	0.410814
Melampsora sp.	Chr04	216563	208858	Potri.004G003200	Podel.04G002700.1.p	Plastid-lipid associated protein PAP / fibrillin family protein	0.0080936	0.0209804	0.38577
Melampsora sp.	Chr04	221304	213885	Potri.004G003300	Podel.04G002800.1.p	Ankyrin repeat family protein	0.498974	0.106319	4.69317
Melampsora sp.	Chr04	222600	218524	Potri.004G003400	Podel.04G002900.1.p	Ankyrin repeat family protein	-2	-2	NC
Melampsora sp.	Chr04	223359	NA	Potri.004G003500	Podel.04G002800.1.p	Ankyrin repeat family protein	0.0186703	0.0304195	0.613761
Melampsora sp.	Chr04	226361	NA	Potri.004G003600	Podel.04G002900.1.p	Ankyrin repeat family protein	0.0226464	0.0256465	0.883022
Melampsora sp.	Chr04	245691	225714	Potri.004G003700	Podel.04G003000.1.p	ovate family protein 5	0.00270697	0.0528853	0.0511857
Melampsora sp.	Chr04	248862	229057	Potri.004G003800	Podel.04G003100.1.p	Phosphofructokinase family protein	0.00232814	0.012851	0.181164
Melampsora sp.	Chr04	262609	243073	Potri.004G003900	Podel.04G003200.1.p	Unknown	0.00361955	0.0250894	0.144266
Melampsora sp.	Chr04	265780	246136	Potri.004G004000	Podel.04G003300.1.p	P-loop containing nucleoside triphosphate hydrolases superfamily protein	0.00219032	0.00698763	0.313456
Melampsora sp.	Chr04	271010	251703	Potri.004G004100	Podel.04G003400.1.p	Unknown	0.0267736	0.0127799	2.09498
Melampsora sp.	Chr04	273177	253669	Potri.004G004200	Podel.04G003500.1.p	plant UBX domain-containing protein 3	0.011699	0.0181689	0.643901
Melampsora sp.	Chr04	285425	261273	Potri.004G004300	Podel.04G003600.1.p	KNOX/ELK homeobox transcription factor	0.0470459	0.0242201	1.94243
Melampsora sp.	Chr04	287164	NA	Potri.004G004400	Podel.04G003700.1.p	plant UBX domain-containing protein 3	0.0191768	0.0169403	1.13202
Melampsora sp.	Chr04	295940	270361	Potri.004G004500	Podel.04G003800.1.p	Unknown	0.0269979	0.0308725	0.874497
Melampsora sp.	Chr04	303888	278777	Potri.004G004600	Podel.04G003900.1.p	Unknown	0.282358	0.112857	2.5019
Melampsora sp.	Chr04	304576	NA	Potri.004G004700	Podel.04G004000.1.p	KNOX/ELK homeobox transcription factor	0.00577037	0	inf
Melampsora sp.	Chr04	312543	286176	Potri.004G004800	Podel.04G004100.1.p	Ribosomal protein L4/L1 family	0.00560096	0.0216622	0.25856
Melampsora sp.	Chr04	317691	291313	Potri.004G004900	Podel.04G004200.1.p	PHD finger family protein / bromo-adjacent homology (BAH) domain-containing protein	0	0.0132017	0
Melampsora sp.	Chr04	323126	296183	Potri.004G005000	Podel.04G004300.1.p	PA-domain containing subtilase family protein	0.830255	0.639997	1.29728
Melampsora sp.	Chr04	329982	303040	Potri.004G005100	Podel.04G004400.1.p	O-fucosyltransferase family protein	0.00363334	0.0241686	0.150333
Melampsora sp.	Chr04	336359	308760	Potri.004G005200	Podel.04G004500.1.p	Unknown	0.0309588	0.021054	1.47045
Melampsora sp.	Chr04	336516	309205	Potri.004G005300	Podel.04G004600.1.p	STRUBBELIG-receptor family 8	0	0.00550714	0
Melampsora sp.	Chr04	339035	NA	Potri.004G005400	Podel.04G004600.1.p	STRUBBELIG-receptor family 8	0.0146027	0.016851	0.86658
Melampsora sp.	Chr04	351925	323985	Potri.004G005500	Podel.04G004700.1.p	malonyl-CoA decarboxylase family protein	0.00758288	0.0368088	0.206007
Melampsora sp.	Chr04	355850	NA	Potri.004G005600	NA	Unknown	ND	ND	ND
Melampsora sp.	Chr04	359769	331730	Potri.004G005700	Podel.04G004800.1.p	Unknown	0.014796	0.0416292	0.355424
Melampsora sp.	Chr04	364742	337044	Potri.004G005800	Podel.04G004900.1.p	chitin elicitor receptor kinase 1	0.265656	0.196721	1.35042
Melampsora sp.	Chr04	371221	343486	Potri.004G005900	Podel.04G005000.1.p	ERD (early-responsive to dehydration stress) family protein	0.00226309	0.0352461	0.0642082
Melampsora sp.	Chr04	399521	NA	Potri.004G006200	NA	transcription factor jumonji (jmjC) domain-containing protein	ND	ND	ND
Melampsora sp.	Chr04	413286	373092	Potri.004G006300	Podel.04G005300.1.p	Unknown	0.0156052	0	inf
Melampsora sp.	Chr04	417607	NA	Potri.004G006400	NA	Peroxidase family protein	ND	ND	ND
Melampsora sp.	Chr04	419242	378343	Potri.004G006500	Podel.04G005400.1.p	Protein of unknown function (DUF1068)	0.00666548	0.0307145	0.217014
Melampsora sp.	Chr04	423125	381621	Potri.004G006600	Podel.04G005500.1.p	Predicted pyridoxal phosphate-dependent enzyme, YBL036C type	0.00792191	0.0223689	0.354149
Melampsora sp.	Chr04	428332	385314	Potri.004G006700	Podel.04G005600.1.p	Auxin-responsive family protein	0.00529258	0.00583093	0.907673
Melampsora sp.	Chr04	435604	390538	Potri.004G006800	Podel.04G005700.1.p	Stigma-specific Stig1 family protein	0.0271659	0.0207626	1.30841
Melampsora sp.	Chr04	438798	393874	Potri.004G006900	Podel.04G005800.1.p	Stigma-specific Stig1 family protein	0.00571159	0.0656156	0.0870463
Melampsora sp.	Chr04	445632	NA	Potri.004G007000	Podel.04G005900.1.p	Stigma-specific Stig1 family protein	0.0168863	0.0316949	0.532776
Melampsora sp.	Chr04	448818	NA	Potri.004G007100	Podel.04G006000.1.p	Stigma-specific Stig1 family protein	0.0137935	0.0630845	0.218651
Melampsora sp.	Chr04	452270	NA	Potri.004G007200	Podel.04G006100.1.p	Stigma-specific Stig1 family protein	0.0196181	0.019577	1.0021
Melampsora sp.	Chr04	453964	409500	Potri.004G007300	Podel.04G006200.1.p	root hair specific 14	0.0101191	0.047825	0.211587
Melampsora sp.	Chr04	456803	412620	Potri.004G007400	Podel.04G006300.1.p	Unknown	NC	NC	NC
Melampsora sp.	Chr04	479125	467653	Potri.004G007500	Podel.04G006800.1.p	WRKY family transcription factor	0.00771408	0.02488	0.310051
Melampsora sp.	Chr04	488482	476092	Potri.004G007600	Podel.04G006900.1.p	aspartic proteinase A1	0.0059723	0.0341696	0.174784
Melampsora sp.	Chr04	497794	485639	Potri.004G007700	Podel.04G007000.1.p	mitogen-activated protein kinase kinase kinase 15	0.0512121	0.0323065	1.5852
Melampsora sp.	Chr04	502457	NA	Potri.004G007800	NA	SLAC1 homologue 1	ND	ND	ND
Melampsora sp.	Chr04	506247	493842	Potri.004G007900	Podel.04G007200.1.p	B-cell receptor-associated 31-like	0.00991095	0.0203863	0.486157
Melampsora sp.	Chr04	516305	505446	Potri.004G008000	Podel.04G007300.1.p	F-box family protein with a domain of unknown function (DUF295)	0.0303861	0.0533063	0.570029
Melampsora sp.	Chr04	520208	516693	Potri.004G008100	Podel.04G007500.1.p	Peroxisomal membrane 22 kDa (Mpv17/PMP22) family protein	0.0233375	0.0387739	0.601887
Melampsora sp.	Chr04	525880	521660	Potri.004G008200	Podel.04G007600.1.p	F-box family protein with a domain of unknown function (DUF295)	0.0077606	0.0221146	0.350926
Melampsora sp.	Chr04	533162	NA	Potri.004G008300	Podel.04G007700.1.p	Unknown	0.186771	0.107422	1.73867
Melampsora sp.	Chr04	543843	NA	Potri.004G008400	Podel.04G007500.1.p	Peroxisomal membrane 22 kDa (Mpv17/PMP22) family protein	0.130561	0.0825575	1.58146
Melampsora sp.	Chr04	552371	NA	Potri.004G008500	NA	F-box family protein with a domain of unknown function (DUF295)	ND	ND	ND
Melampsora sp.	Chr04	555539	532126	Potri.004G008600	Podel.04G007900.1.p	F-box family protein with a domain of unknown function (DUF295)	NC	NC	NC
Melampsora sp.	Chr04	572548	NA	Potri.004G008700	Podel.04G007500.1.p	Peroxisomal membrane 22 kDa (Mpv17/PMP22) family protein	0.0261434	0.0387183	0.675222
Melampsora sp.	Chr04	586663	NA	Potri.004G008900	NA	Unknown	ND	ND	ND
Melampsora sp.	Chr04	628876	546730	Potri.004G009600	Podel.04G008200.1.p	Glycine cleavage T-protein family	0.00538312	0.0173318	0.310592
Melampsora sp.	Chr04	634964	NA	Potri.004G009700	NA	Unknown	ND	ND	ND
Melampsora sp.	Chr04	639636	558507	Potri.004G009800	Podel.04G008300.1.p	Unknown	0.149314	0.277066	0.538913
Melampsora sp.	Chr04	642332	561167	Potri.004G009900	Podel.04G008400.1.p	Unknown	0.00692046	0.0752983	0.0919073
Melampsora sp.	Chr04	649872	564909	Potri.004G010000	Podel.04G008500.1.p	Homeodomain-like superfamily protein	0.0400712	0.0483259	0.829186
Melampsora sp.	Chr04	656691	572750	Potri.004G010100	Podel.04G008600.1.p	SKU5 similar 4	NC	NC	NC
Melampsora sp.	Chr04	663685	NA	Potri.004G010200	Podel.04G009700.1.p	AGAMOUS-like 62	NC	NC	NC
Melampsora sp.	Chr04	666339	NA	Potri.004G010300	Podel.04G009800.1.p	Rhamnogalacturonate lyase family protein	0.104232	0.113009	0.922331
Melampsora sp.	Chr04	668005	584897	Potri.004G010400	Podel.04G008700.1.p	endonuclease/exonuclease/phosphatase family protein	-2	-2	NC
Melampsora sp.	Chr04	673785	588948	Potri.004G010500	Podel.04G008800.1.p	O-Glycosyl hydrolases family 17 protein	NC	NC	NC
Melampsora sp.	Chr04	677905	NA	Potri.004G010600	NA	NADP-malic enzyme 1	ND	ND	ND
Melampsora sp.	Chr04	678017	593676	Potri.004G010700	Podel.04G009000.1.p	Unknown	0.00968536	0.027463	0.352669
Melampsora sp.	Chr04	682563	NA	Potri.004G010800	NA	Unknown	ND	ND	ND
Melampsora sp.	Chr04	688708	NA	Potri.004G010900	Podel.04G008700.1.p	endonuclease/exonuclease/phosphatase family protein	-2	-2	NC
Melampsora sp.	Chr04	703952	NA	Potri.004G011000	NA	Unknown	ND	ND	ND
Melampsora sp.	Chr04	707557	NA	Potri.004G011100	NA	Unknown	ND	ND	ND
Melampsora sp.	Chr04	718412	NA	Potri.004G011200	NA	Unknown	ND	ND	ND
Melampsora sp.	Chr04	724815	NA	Potri.004G011300	Podel.04G010500.1.p	Unknown	0.321196	0.363129	0.884521
Melampsora sp.	Chr04	725200	NA	Potri.004G011400	NA	Unknown	ND	ND	ND
Melampsora sp.	Chr04	753296	NA	Potri.004G011500	NA	Unknown	ND	ND	ND
Melampsora sp.	Chr04	753891	NA	Potri.004G011600	NA	Unknown	ND	ND	ND
Melampsora sp.	Chr04	759127	NA	Potri.004G011700	Podel.04G010500.1.p	Unknown	0.416156	0.286988	1.45008
Melampsora sp.	Chr04	768982	NA	Potri.004G011800	NA	Unknown	ND	ND	ND
Melampsora sp.	Chr04	770921	NA	Potri.004G011900	NA	Unknown	ND	ND	ND
Melampsora sp.	Chr04	772514	NA	Potri.004G012000	Podel.04G010500.1.p	Unknown	0.290677	0.282472	1.02905
Melampsora sp.	Chr04	780649	NA	Potri.004G012100	Podel.04G010600.1.p	APS reductase 3	0.00373077	0.0319027	0.116942
Melampsora sp.	Chr04	791850	692321	Potri.004G012200	Podel.04G010300.1.p	Mitochondrial transcription termination factor family protein	NC	NC	NC
Melampsora sp.	Chr04	793728	NA	Potri.004G012300	Podel.04G010300.1.p	Mitochondrial transcription termination factor family protein	NC	NC	NC
Melampsora sp.	Chr04	794482	NA	Potri.004G012400	NA	Mitochondrial transcription termination factor family protein	ND	ND	ND
Melampsora sp.	Chr04	803785	701988	Potri.004G012500	Podel.04G010400.1.p	AAA-ATPase 1	NC	NC	NC
Melampsora sp.	Chr04	808810	740304	Potri.004G012600	Podel.04G010900.1.p	cysteine-rich RLK (RECEPTOR-like protein kinase) 10	0.0196917	0.00883663	2.22842
Melampsora sp.	Chr04	819139	NA	Potri.004G012800	Podel.04G011100.1.p	AAA-ATPase 1	0.123766	0.149637	0.827104
Melampsora sp.	Chr04	833092	768497	Potri.004G013200	Podel.04G011500.1.p	glyoxalase I homolog	NC	NC	NC
Melampsora sp.	Chr04	843117	775709	Potri.004G013300	Podel.04G011600.1.p	Pentatricopeptide repeat (PPR) superfamily protein	0	0.00986045	0
Melampsora sp.	Chr04	845959	778934	Potri.004G013400	Podel.04G011800.1.p	arogenate dehydratase 1	0.00219178	0.00725081	0.302281
Melampsora sp.	Chr04	860643	793208	Potri.004G013500	Podel.04G011900.1.p	Ankyrin repeat family protein	0.00147032	0.0555698	0.026459
Melampsora sp.	Chr04	871982	806812	Potri.004G013600	Podel.04G012000.1.p	ankyrin repeat family protein	0.187628	0.105753	1.7742
Melampsora sp.	Chr04	872921	808427	Potri.004G013700	Podel.04G012100.1.p	Ubiquitin-like superfamily protein	0.00306436	0.0329723	0.0929372
Melampsora sp.	Chr04	885097	818107	Potri.004G013800	Podel.04G012400.1.p	Unknown	0.350402	0.276305	1.26817
Melampsora sp.	Chr04	887502	820456	Potri.004G013900	Podel.04G012500.1.p	Galactosyltransferase family protein	0.00892453	0.0265598	0.336016
Melampsora sp.	Chr04	895742	828254	Potri.004G014000	Podel.04G012600.1.p	Protein of unknown function, DUF584	0.00446762	0.00773203	0.577807
Melampsora sp.	Chr04	906911	842248	Potri.004G014100	Podel.04G012700.1.p	starch synthase 3	0.0055215	0.0118998	0.464001
Melampsora sp.	Chr04	922064	856595	Potri.004G014200	Podel.04G012800.1.p	PR5-like receptor kinase	0.0108509	0.0194698	0.557318
Melampsora sp.	Chr04	929375	NA	Potri.004G014300	Podel.04G012800.1.p	S-domain-2 5	0.427394	0.158325	2.69947
Melampsora sp.	Chr04	933811	NA	Potri.004G014400	Podel.04G012900.1.p	Pathogenesis-related thaumatin superfamily protein	NC	NC	NC
Melampsora sp.	Chr04	943120	NA	Potri.004G014600	NA	S-domain-2 5	ND	ND	ND
Melampsora sp.	Chr04	953802	884443	Potri.004G014800	Podel.04G013100.1.p	ATPase, F1 complex, gamma subunit protein	0.00234329	0.0187393	0.125047
Melampsora sp.	Chr04	956944	NA	Potri.004G014900	NA	Unknown	ND	ND	ND
Melampsora sp.	Chr04	958258	887978	Potri.004G015000	Podel.04G013200.1.p	Homeodomain-like superfamily protein	2.30587	0.77753	2.96564
Melampsora sp.	Chr04	966628	903149	Potri.004G015100	Podel.04G013300.1.p	Homeodomain-like superfamily protein	0	0.0199347	0
Melampsora sp.	Chr04	970580	905992	Potri.004G015200	Podel.04G013400.1.p	Met-10+ like family protein / kelch repeat-containing protein	0.00620103	0.0119833	0.517471
Melampsora sp.	Chr04	982131	917970	Potri.004G015300	Podel.04G013500.1.p	Peroxidase superfamily protein	0.00262726	0.0220199	0.119313
Melampsora sp.	Chr04	985426	921169	Potri.004G015400	Podel.04G013600.1.p	Unknown	0.0223514	0.0202761	1.10235
Melampsora sp.	Chr04	994606	929924	Potri.004G015500	Podel.04G013700.1.p	calcium-dependent protein kinase 21	0.0205532	0.0285583	0.719693
Melampsora sp.	Chr04	1033886	953727	Potri.004G015600	Podel.04G013800.1.p	lupeol synthase 2	0.124344	0.0792217	1.56957
Melampsora sp.	Chr04	1049286	1053300	Potri.004G015700	Podel.04G014600.1.p	Protein of unknown function, DUF584	0.00400134	0.027183	0.1472
Melampsora sp.	Chr04	1071493	1074368	Potri.004G015800	Podel.04G014700.1.p	Unknown	0.0108031	0.0199058	0.542711
Melampsora sp.	Chr04	1081889	1084436	Potri.004G015900	Podel.04G014800.1.p	Unknown	0.00687684	0.0400986	0.171498
Melampsora sp.	Chr04	1090559	1090339	Potri.004G016000	Podel.04G014900.1.p	Unknown	0.00673729	0.0214958	0.313423
Melampsora sp.	Chr04	1096884	NA	Potri.004G016100	NA	Unknown	ND	ND	ND
Melampsora sp.	Chr04	1101156	NA	Potri.004G016200	NA	microtubule-associated protein 65-4	ND	ND	ND
Melampsora sp.	Chr04	1102009	NA	Potri.004G016300	NA	Unknown	ND	ND	ND
Melampsora sp.	Chr04	1106746	1105830	Potri.004G016400	Podel.04G015000.1.p	MATE efflux family protein	0.0107025	0.0390695	0.273935
Melampsora sp.	Chr04	1114524	1139932	Potri.004G016500	Podel.04G015300.1.p	Plant invertase/pectin methylesterase inhibitor superfamily protein	0.00464758	0.0235621	0.197248
Melampsora sp.	Chr04	1116344	NA	Potri.004G016600	NA	MATE efflux family protein	ND	ND	ND
Melampsora sp.	Chr04	1118346	1143669	Potri.004G016700	Podel.04G015500.1.p	heat shock protein 70 (Hsp 70) family protein	0.00558194	0.0199149	0.28029
Melampsora sp.	Chr04	1128041	1152685	Potri.004G016800	Podel.04G015600.1.p	Unknown	0.00437319	0.0682288	0.0640959
Melampsora sp.	Chr04	1130242	1156430	Potri.004G016900	Podel.04G015700.1.p	ATP binding cassette protein 1	0.0469309	0.0751555	0.624451
Melampsora sp.	Chr04	1136994	1165124	Potri.004G017000	Podel.04G015800.1.p	AT hook motif-containing protein	0.012588	0.0242262	0.519605
Melampsora sp.	Chr04	1141162	1169400	Potri.004G017100	Podel.04G015900.1.p	mediator 21	0	0.0107916	0
Melampsora sp.	Chr04	1144152	NA	Potri.004G017200	NA	RNA-binding (RRM/RBD/RNP motifs) family protein	ND	ND	ND
Melampsora sp.	Chr04	1148996	1177287	Potri.004G017300	Podel.04G016000.1.p	Unknown	0.0305365	0.0665319	0.458975
Melampsora sp.	Chr04	1150783	NA	Potri.004G017400	NA	Unknown	ND	ND	ND
Melampsora sp.	Chr04	1153070	1181422	Potri.004G017500	Podel.04G016100.1.p	binding;calmodulin binding	0.0153538	0.0336385	0.456436
Melampsora sp.	Chr04	NA	180239	NA	Podel.04G002100.1.p	Unknown	ND	ND	ND
Melampsora sp.	Chr04	NA	183630	NA	Podel.04G002300.1.p	Unknown	ND	ND	ND
Melampsora sp.	Chr04	NA	263021	Potri.004G004400.1	Podel.04G003700.1.p	serine/threonine protein phosphatase 2A 55 kDa regulatory subunit B prime gamma	0.0191768	0.0169403	1.13202
Melampsora sp.	Chr04	NA	279291	Potri.004G004700.1	Podel.04G004000.1.p	KNOX/ELK homeobox transcription factor	0.00577037	0	inf
Melampsora sp.	Chr04	NA	400571	Potri.004G007000.1	Podel.04G005900.1.p	Stigma-specific Stig1 family protein	0.0168863	0.0316949	0.532776
Melampsora sp.	Chr04	NA	404648	Potri.004G007100.1	Podel.04G006000.1.p	Stigma-specific Stig1 family protein	0.0137935	0.0630845	0.218651
Melampsora sp.	Chr04	NA	408353	Potri.004G007200.1	Podel.04G006100.1.p	Stigma-specific Stig1 family protein	0.0196181	0.019577	1.0021
Melampsora sp.	Chr04	NA	440517	Potri.004G007100.1	Podel.04G006400.1.p	Stigma-specific Stig1 family protein	0.0416464	0.0975222	0.427045
Melampsora sp.	Chr04	NA	444151	Potri.004G007200.1	Podel.04G006500.1.p	Stigma-specific Stig1 family protein	0.0179158	0.0204616	0.875578
Melampsora sp.	Chr04	NA	486374	Potri.004G007700.1	Podel.04G007100.1.p	mitogen-activated protein kinase kinase kinase 20	0.0570597	0.0454574	1.25523
Melampsora sp.	Chr04	NA	524681	Potri.004G009200.1	Podel.04G007700.1.p	F-box family protein with a domain of unknown function (DUF295)	0.248061	0.0651851	3.80548
Melampsora sp.	Chr04	NA	592676	NA	Podel.04G008900.1.p	Unknown	ND	ND	ND
Melampsora sp.	Chr04	NA	597194	NA	Podel.04G009100.1.p	Unknown	ND	ND	ND
Melampsora sp.	Chr04	NA	601839	NA	Podel.04G009200.1.p	Unknown	ND	ND	ND
Melampsora sp.	Chr04	NA	636358	NA	Podel.04G009300.1.p	Unknown	ND	ND	ND
Melampsora sp.	Chr04	NA	639290	NA	Podel.04G009400.1.p	Unknown	ND	ND	ND
Melampsora sp.	Chr04	NA	642699	Potri.004G010000.1	Podel.04G009500.1.p	Homeodomain-like superfamily protein	0.0198468	0	inf
Melampsora sp.	Chr04	NA	658470	Potri.004G010200.1	Podel.04G009700.1.p	MADS-box transcription factor family protein	NC	NC	NC
Melampsora sp.	Chr04	NA	662507	NA	Podel.04G009800.1.p	Rhamnogalacturonate lyase family protein	ND	ND	ND
Melampsora sp.	Chr04	NA	664410	Potri.004G010900.1	Podel.04G009900.1.p	endonuclease/exonuclease/phosphatase family protein	0.227032	0.0952831	2.38271
Melampsora sp.	Chr04	NA	682470	NA	Podel.04G010100.1.p	Pentatricopeptide repeat (PPR) superfamily protein	ND	ND	ND
Melampsora sp.	Chr04	NA	721726	Potri.004G011300.1	Podel.04G010500.1.p	Unknown	0.321196	0.363129	0.884521
Melampsora sp.	Chr04	NA	726258	Potri.004G012100.1	Podel.04G010600.1.p	APS reductase 3	0.00373077	0.0319027	0.116942
Melampsora sp.	Chr04	NA	733795	NA	Podel.04G010700.1.p	Unknown	ND	ND	ND
Melampsora sp.	Chr04	NA	750384	Potri.004G012800.1	Podel.04G011100.1.p	P-loop containing nucleoside triphosphate hydrolases superfamily protein	0.123766	0.149637	0.827104
Melampsora sp.	Chr04	NA	813439	NA	Podel.04G012200.1.p	ROTUNDIFOLIA like 3	ND	ND	ND
Melampsora sp.	Chr04	NA	813795	NA	Podel.04G012300.1.p	Unknown	ND	ND	ND
Melampsora sp.	Chr04	NA	871559	Potri.004G014600.1	Podel.04G013000.1.p	S-domain-2 5	0.0363865	0.0411414	0.884426
Melampsora sp.	Chr04	NA	1023681	NA	Podel.04G014300.1.p	Unknown	ND	ND	ND
Melampsora sp.	Chr04	NA	1029578	Potri.004G015600.1	Podel.04G014400.1.p	cycloartenol synthase 1	0.291647	0.0623763	4.6756
Melampsora sp.	Chr04	NA	1047929	Potri.004G015600.1	Podel.04G014500.1.p	lupeol synthase 2	0.0116349	0.0228209	0.509836
Melampsora sp.	Chr04	NA	1112501	NA	Podel.04G015100.1.p	Unknown	ND	ND	ND
Melampsora sp.	Chr04	NA	1141471	NA	Podel.04G015400.1.p	Unknown	ND	ND	ND
M. vagabunda	Chr05	2041079	NA	Potri.005G027900	Podel.05G029400.1.p	Unknown	0.014777	0.0162535	0.909159
M. vagabunda	Chr05	2049629	2120649	Potri.005G028000	Podel.05G029500.1.p	hydroxycinnamoyl-CoA shikimate/quinate hydroxycinnamoyl transferase	0.00988238	0.026225	0.37683
M. vagabunda	Chr05	2056952	NA	Potri.005G028100	NA	Unknown	ND	ND	ND
M. vagabunda	Chr05	2065459	2151223	Potri.005G028200	Podel.05G029700.1.p	HXXXD-type acyl-transferase family protein	0.0171479	0.027789	0.617076
M. vagabunda	Chr05	2068388	2153170	Potri.005G028300	Podel.05G029800.1.p	Protein kinase superfamily protein	0.0978984	0.0202203	4.8416
M. vagabunda	Chr05	2087268	NA	Potri.005G028400	NA	Unknown	ND	ND	ND
M. vagabunda	Chr05	2096094	NA	Potri.005G028500	NA	Unknown	ND	ND	ND
M. vagabunda	Chr05	2099021	NA	Potri.005G028600	Podel.05G026300.1.p	Unknown	0.0279102	0.0209073	1.33495
M. vagabunda	Chr05	2103601	2158775	Potri.005G028700	Podel.05G029900.1.p	CW-type Zinc Finger	NC	NC	NC
M. vagabunda	Chr05	2116587	2173012	Potri.005G028800	Podel.05G030000.1.p	homolog of yeast sucrose nonfermenting 4	NC	NC	NC
M. vagabunda	Chr05	2125300	2182512	Potri.005G028900	Podel.05G030100.1.p	Rab escort protein	NC	NC	NC
M. vagabunda	Chr05	2132335	2190724	Potri.005G029000	Podel.05G030200.1.p	DIRP ;Myb-like DNA-binding domain	1.42529	0.16944	8.41176
M. vagabunda	Chr05	2145646	NA	Potri.005G029100	Podel.05G034400.1.p	Unknown	0.025048	0.0212969	1.17613
M. vagabunda	Chr05	2160549	NA	Potri.005G029200	NA	Unknown	ND	ND	ND
M. vagabunda	Chr05	2166700	NA	Potri.005G029300	Podel.05G034100.1.p	Unknown	0.205828	0.108743	1.89279
M. vagabunda	Chr05	2168397	NA	Potri.005G029400	Podel.05G035000.1.p	Unknown	0.0411756	0.0461251	0.892693
M. vagabunda	Chr05	2172254	NA	Potri.005G029500	Podel.05G034400.1.p	Unknown	0.00929764	0	inf
M. vagabunda	Chr05	2189406	NA	Potri.005G029600	NA	Unknown	ND	ND	ND
M. vagabunda	Chr05	2207234	NA	Potri.005G029700	NA	Unknown	ND	ND	ND
M. vagabunda	Chr05	2218449	NA	Potri.005G029800	NA	Unknown	ND	ND	ND
M. vagabunda	Chr05	2222721	NA	Potri.005G029900	Podel.05G030000.1.p	Unknown	NC	NC	NC
M. vagabunda	Chr05	2226255	NA	Potri.005G030000	NA	Unknown	ND	ND	ND
M. vagabunda	Chr05	2239129	NA	Potri.005G030100	NA	Unknown	ND	ND	ND
M. vagabunda	Chr05	2248435	NA	Potri.005G030200	Podel.05G035300.1.p	Unknown	0.120295	0.149647	0.803856
M. vagabunda	Chr05	2250098	2205076	Potri.005G030300	Podel.05G030300.1.p	disease resistance protein (TIR-NBS-LRR class)	0.217398	0.129268	1.68177
M. vagabunda	Chr05	2264688	NA	Potri.005G030400	Podel.05G032000.1.p	Unknown	0.183293	0.0750422	2.44253
M. vagabunda	Chr05	2271965	NA	Potri.005G030500	Podel.05G031500.1.p	Unknown	0.0289661	0.0286615	1.01063
M. vagabunda	Chr05	2275048	2220223	Potri.005G030600	Podel.05G030600.1.p	Leucine-rich repeat protein kinase family protein	NC	NC	NC
M. vagabunda	Chr05	2277918	NA	Potri.005G030700	NA	Unknown	ND	ND	ND
M. vagabunda	Chr05	2290328	2235526	Potri.005G030800	Podel.05G031100.1.p	Leucine-rich repeat (LRR) family protein	NC	NC	NC
M. vagabunda	Chr05	2295515	NA	Potri.005G030900	NA	Unknown	ND	ND	ND
M. vagabunda	Chr05	2298513	NA	Potri.005G031000	NA	Unknown	ND	ND	ND
M. vagabunda	Chr05	2314573	2271794	Potri.005G031100	Podel.05G031700.1.p	P-loop containing nucleoside triphosphate hydrolases superfamily protein	0.0657088	0.058918	1.11526
M. vagabunda	Chr05	2328823	NA	Potri.005G031200	NA	Unknown	ND	ND	ND
M. vagabunda	Chr05	2333128	NA	Potri.005G031300	NA	Unknown	ND	ND	ND
M. vagabunda	Chr05	2337169	NA	Potri.005G031400	Podel.05G030700.1.p	Unknown	0.0163792	0.0449573	0.364328
M. vagabunda	Chr05	2348231	NA	Potri.005G031500	NA	Unknown	ND	ND	ND
M. vagabunda	Chr05	2352194	2275116	Potri.005G031600	Podel.05G031900.1.p	disease resistance protein (TIR-NBS-LRR class), putative	0.19661	0.0371105	5.29796
M. vagabunda	Chr05	2365014	NA	Potri.005G031700	NA	Unknown	ND	ND	ND
M. vagabunda	Chr05	2384992	2320861	Potri.005G031800	Podel.05G033300.1.p	Unknown	NC	NC	NC
M. vagabunda	Chr05	2390429	2546945	Potri.005G031900	Podel.05G035500.1.p	disease resistance protein (TIR-NBS-LRR class)	NC	NC	NC
M. vagabunda	Chr05	2401445	2566229	Potri.005G032000	Podel.05G035800.1.p	disease resistance protein (TIR-NBS-LRR class)	NC	NC	NC
M. vagabunda	Chr05	2406259	2610163	Potri.005G032100	Podel.05G036800.1.p	peptidoglycan-binding LysM domain-containing protein	NC	NC	NC
M. vagabunda	Chr05	2410955	2615048	Potri.005G032200	Podel.05G036900.1.p	SNARE associated Golgi protein family	0.00310506	0.00333149	0.932034
M. vagabunda	Chr05	2417808	2621050	Potri.005G032300	Podel.05G037000.1.p	nicotinate/nicotinamide mononucleotide adenyltransferase	0	0.0123714	0
M. vagabunda	Chr05	2425802	2629418	Potri.005G032400	Podel.05G037200.1.p	lipoxygenase 1	0.00302776	0.028866	0.10489
M. vagabunda	Chr05	2432714	NA	Potri.005G032500	NA	Unknown	ND	ND	ND
M. vagabunda	Chr05	2435033	NA	Potri.005G032600	NA	Unknown	ND	ND	ND
M. vagabunda	Chr05	2451619	NA	Potri.005G032700	NA	Unknown	ND	ND	ND
M. vagabunda	Chr05	2462946	NA	Potri.005G032800	NA	Unknown	ND	ND	ND
M. vagabunda	Chr05	2470126	2658833	Potri.005G032900	Podel.05G037600.1.p	Unknown	1.04428	0.766518	1.36237
M. vagabunda	Chr05	2471457	2659932	Potri.005G033000	Podel.05G037700.1.p	zinc finger (Ran-binding) family protein	0.0166204	0.0197566	0.841261
M. vagabunda	Chr05	2478653	2663723	Potri.005G033100	Podel.05G037800.1.p	Protein of unknown function (DUF3223)	0.0123351	0.0797482	0.154675
M. vagabunda	Chr05	2481103	2670262	Potri.005G033200	Podel.05G037900.1.p	cyclin family	0.132342	0.0869471	1.5221
M. vagabunda	Chr05	2484622	2673411	Potri.005G033300	Podel.05G038100.1.p	Unknown	0.0185481	0.0248986	0.744946
M. vagabunda	Chr05	2485548	2673894	Potri.005G033400	Podel.05G038200.1.p	NPK1-related protein kinase 1	0.0199836	0.033139	0.603022
M. vagabunda	Chr05	2493414	2681928	Potri.005G033500	Podel.05G038300.1.p	plant glycogenin-like starch initiation protein 5	0.0297792	0.0516041	0.577071
M. vagabunda	Chr05	2502461	2690511	Potri.005G033600	Podel.05G038400.1.p	Cyclin family protein	0.00842558	0.0216491	0.389188
M. vagabunda	Chr05	2505349	2693210	Potri.005G033700	Podel.05G038500.1.p	MIRO-related GTP-ase 1	0.00134741	0.0195098	0.0690632
M. vagabunda	Chr05	2515615	2702584	Potri.005G033800	Podel.05G038600.1.p	peroxisomal adenine nucleotide carrier 1	0.0041812	0.0353787	0.118184
M. vagabunda	Chr05	2522328	2707992	Potri.005G033900	Podel.05G038700.1.p	Integral membrane Yip1 family protein	0.00158144	0.0527374	0.0299872
M. vagabunda	Chr05	2535939	2724632	Potri.005G034000	Podel.05G038800.1.p	Unknown	0.00671521	0.0424892	0.158045
M. vagabunda	Chr05	2536528	2725439	Potri.005G034100	Podel.05G038900.1.p	Unknown	0.0249629	0.0348164	0.716986
M. vagabunda	Chr05	2544283	2732759	Potri.005G034200	Podel.05G039000.1.p	Glycoprotein membrane precursor GPI-anchored	0.00935685	0.0383225	0.244161
M. vagabunda	Chr05	2547661	NA	Potri.005G034300	Podel.05G039100.1.p	Unknown	0.00692579	0.0216101	0.320488
M. vagabunda	Chr05	2551402	NA	Potri.005G034400	Podel.05G039200.1.p	Unknown	0.00239139	0	inf
M. vagabunda	Chr05	2553825	2742021	Potri.005G034500	Podel.05G039300.1.p	cytochrome P450, family 721, subfamily A, polypeptide 1	NC	NC	NC
M. vagabunda	Chr05	2558034	2747170	Potri.005G034600	Podel.05G039400.1.p	mevalonate kinase	NC	NC	NC
M. vagabunda	Chr05	2563815	2751750	Potri.005G034700	Podel.05G039500.1.p	NB-ARC domain-containing disease resistance protein	NC	NC	NC
M. vagabunda	Chr05	2568279	NA	Potri.005G034800	NA	Unknown	ND	ND	ND
M. vagabunda	Chr05	2584464	NA	Potri.005G034900	NA	Unknown	ND	ND	ND
M. vagabunda	Chr05	2590203	NA	Potri.005G035000	NA	Unknown	ND	ND	ND
M. vagabunda	Chr05	2604955	NA	Potri.005G035100	Podel.05G039200.1.p	Unknown	0.0168479	0.0140355	1.20038
M. vagabunda	Chr05	2607357	NA	Potri.005G035200	NA	Unknown	ND	ND	ND
M. vagabunda	Chr05	2611965	NA	Potri.005G035300	NA	Unknown	ND	ND	ND
M. vagabunda	Chr05	2618119	NA	Potri.005G035400	NA	Unknown	ND	ND	ND
M. vagabunda	Chr05	2622311	2756807	Potri.005G035500	Podel.05G039600.1.p	Unknown	0.0429609	0.135964	0.315972
M. vagabunda	Chr05	2623069	2757435	Potri.005G035600	Podel.05G039700.1.p	RING/U-box superfamily protein	0.0176432	0.033682	0.523816
M. vagabunda	Chr05	2635670	NA	Potri.005G035700	NA	Unknown	ND	ND	ND
M. vagabunda	Chr05	2642533	2772171	Potri.005G035800	Podel.05G039900.1.p	nuclear factor Y, subunit C9	0	0.0309641	0
M. vagabunda	Chr05	2647148	2777255	Potri.005G035900	Podel.05G040000.1.p	Tetratricopeptide repeat (TPR)-like superfamily protein	0.00400892	0.00233827	1.71448
M. vagabunda	Chr05	2649198	2779214	Potri.005G036000	Podel.05G040100.1.p	Unknown	0.794047	0.99702	0.79642
M. vagabunda	Chr05	2651109	2781221	Potri.005G036100	Podel.05G040200.1.p	UDP-glycosyltransferase 73B4	0.0079168	0.027512	0.287758
M. vagabunda	Chr05	2653881	2784198	Potri.005G036200	Podel.05G040300.1.p	Signal peptidase subunit	0	0.0287116	0
M. vagabunda	Chr05	2660880	2791376	Potri.005G036300	Podel.05G040400.1.p	Heavy metal transport/detoxification superfamily protein	0.0356526	0.0626233	0.569318
M. vagabunda	Chr05	2671232	2800367	Potri.005G036400	Podel.05G040500.1.p	RING/U-box superfamily protein	0.023411	0.0451893	0.518063
M. vagabunda	Chr05	2682639	2811251	Potri.005G036500	Podel.05G040600.1.p	glycosyltransferase family protein 28	0.0148092	0.0238431	0.621111
M. vagabunda	Chr05	2687418	2816161	Potri.005G036600	Podel.05G040700.1.p	Protein kinase superfamily protein	0.0166828	0.0275781	0.604929
M. vagabunda	Chr05	2691592	2820373	Potri.005G036700	Podel.05G040800.1.p	nucleotide repair protein, putative	0.00429955	0.0319197	0.134699
M. vagabunda	Chr05	2697055	2825922	Potri.005G036800	Podel.05G040900.1.p	RING/U-box superfamily protein	0.00808244	0.03235	0.249843
M. vagabunda	Chr05	2707150	2835419	Potri.005G036900	Podel.05G041000.1.p	Unknown	0.022729	0.0220604	1.03031
M. vagabunda	Chr05	2708491	NA	Potri.005G037000	NA	Unknown	ND	ND	ND
M. vagabunda	Chr05	2717473	NA	Potri.005G037100	NA	Unknown	ND	ND	ND
M. vagabunda	Chr05	2738595	NA	Potri.005G037200	NA	Unknown	ND	ND	ND
M. vagabunda	Chr05	2745280	NA	Potri.005G037300	Podel.05G041100.1.p	Unknown	0.0245924	0.0046802	5.25455
M. vagabunda	Chr05	2748145	2844075	Potri.005G037400	Podel.05G041200.1.p	Leucine-rich repeat protein kinase family protein	0.0159331	0.0294525	0.540978
M. vagabunda	Chr05	2752448	NA	Potri.005G037500	NA	Unknown	ND	ND	ND
M. vagabunda	Chr05	2758539	2853941	Potri.005G037600	Podel.05G041300.1.p	Protein of unknown function (DUF3049)	0.0172339	0.0299043	0.576301
M. vagabunda	Chr05	2761690	2857177	Potri.005G037700	Podel.05G041400.1.p	Unknown	0.00861684	0.0226296	0.380778
M. vagabunda	Chr05	2778643	NA	Potri.005G037800	NA	Unknown	ND	ND	ND
M. vagabunda	Chr05	2785693	2880487	Potri.005G037900	Podel.05G041500.1.p	Phosphoglycerate mutase family protein	0.00572659	0.021721	0.263643
M. vagabunda	Chr05	2790252	2885092	Potri.005G038000	Podel.05G041600.1.p	Protein of unknown function (DUF1068)	0.0121358	0.00999539	1.21414
M. vagabunda	Chr05	2798747	2888822	Potri.005G038100	Podel.05G041700.1.p	glutathione synthetase 2	0.00838477	0.0311127	0.269497
M. vagabunda	Chr05	2805705	2895821	Potri.005G038200	Podel.05G041800.1.p	Unknown	0.024191	0.0313713	0.77112
M. vagabunda	Chr05	2808322	2897914	Potri.005G038300	Podel.05G041900.1.p	Unknown	0.0665494	0.114252	0.582477
M. vagabunda	Chr05	2818472	2908420	Potri.005G038400	Podel.05G042000.1.p	Pentatricopeptide repeat (PPR) superfamily protein	0.330673	0.121975	2.71099
M. vagabunda	Chr05	2822128	NA	Potri.005G038500	Podel.05G054100.1.p	Unknown	NC	NC	NC
M. vagabunda	Chr05	2824122	NA	Potri.005G038600	Podel.05G041900.1.p	Unknown	0.0819626	0.212339	0.386
M. vagabunda	Chr05	2827976	2920452	Potri.005G038700	Podel.05G042300.1.p	thylakoid lumen 18.3 kDa protein	0.00911173	0.0335251	0.271788
M. vagabunda	Chr05	2829798	2922708	Potri.005G038800	Podel.05G042400.1.p	GDSL-like Lipase/Acylhydrolase superfamily protein	0.00763851	0.0659968	0.115741
M. vagabunda	Chr05	2837326	2929883	Potri.005G038900	Podel.05G042500.1.p	ATP binding microtubule motor family protein	0.00447529	0.0184957	0.241964
M. vagabunda	Chr05	2843141	2935477	Potri.005G039000	Podel.05G042600.1.p	S-adenosyl-L-methionine-dependent methyltransferases superfamily protein	0.00719985	0.0305041	0.236029
M. vagabunda	Chr05	2847761	2940085	Potri.005G039100	Podel.05G042700.1.p	D-aminoacid aminotransferase-like PLP-dependent enzymes superfamily protein	0.00233327	0.0281423	0.0829098
M. vagabunda	Chr05	2855436	NA	Potri.005G039200	NA	Unknown	ND	ND	ND
M. vagabunda	Chr05	2861511	2951887	Potri.005G039300	Podel.05G042800.1.p	NAD(P)-binding Rossmann-fold superfamily protein	0.0400095	0.0652585	0.613092
M. vagabunda	Chr05	2866671	NA	Potri.005G039400	Podel.05G042700.1.p	Unknown	-2	-2	NC
M. vagabunda	Chr05	2870930	NA	Potri.005G039500	Podel.05G042800.1.p	Unknown	0.00490064	0.0378118	0.129606
M. vagabunda	Chr05	2886869	2958866	Potri.005G039600	Podel.05G042900.1.p	Unknown	0	0.0166212	0
M. vagabunda	Chr05	2887821	2959696	Potri.005G039700	Podel.05G043000.1.p	Unknown	0.0288729	0.0503333	0.573633
M. vagabunda	Chr05	2892681	2964334	Potri.005G039800	Podel.05G043100.1.p	basic helix-loop-helix (bHLH) DNA-binding superfamily protein	0.00123457	0.0226262	0.0545638
M. vagabunda	Chr05	2920480	2994183	Potri.005G039900	Podel.05G043200.1.p	Major facilitator superfamily protein	NC	NC	NC
M. vagabunda	Chr05	2934582	NA	Potri.005G040000	Podel.05G043700.1.p	Unknown	0.00787294	0.00265135	2.96941
M. vagabunda	Chr05	2941559	3017139	Potri.005G040100	Podel.05G043400.1.p	RNA binding Plectin/S10 domain-containing protein	NC	NC	NC
M. vagabunda	Chr05	2946644	3020831	Potri.005G040200	Podel.05G043500.1.p	receptor-like kinase in in flowers 3	NC	NC	NC
M. vagabunda	Chr05	2953743	3090539	Potri.005G040300	Podel.05G044000.1.p	homolog of yeast autophagy 18 (ATG18) H	0.00574567	0.020397	0.281692
M. vagabunda	Chr05	2963525	3099411	Potri.005G040400	Podel.05G044100.1.p	histidine-containing phosphotransmitter 1	0.0111268	0.0107336	1.03663
M. vagabunda	Chr05	2970524	3106771	Potri.005G040500	Podel.05G044300.1.p	Prefoldin chaperone subunit family protein	0.0100235	0.0218495	0.458753
M. vagabunda	Chr05	2974816	3111646	Potri.005G040600	Podel.05G044400.1.p	alpha/beta-Hydrolases superfamily protein	0.00254615	0.0248813	0.102332
M. vagabunda	Chr05	2991066	3126072	Potri.005G040700	Podel.05G044500.1.p	gamma histone variant H2AX	0.266943	0.120387	2.21738
M. vagabunda	Chr05	2993105	NA	Potri.005G040800	Podel.05G044600.1.p	Unknown	0	0.027997	0
M. vagabunda	Chr05	2995370	3130428	Potri.005G040900	Podel.05G044700.1.p	Unknown	0.563776	0.264397	2.13231
M. vagabunda	Chr05	2996371	3131429	Potri.005G041000	Podel.05G044800.1.p	DHHC-type zinc finger family protein	0.00460124	0.0120003	0.383429
M. vagabunda	Chr05	3002069	3137818	Potri.005G041100	Podel.05G044900.1.p	NB-ARC domain-containing disease resistance protein	NC	NC	NC
M. vagabunda	Chr05	3013127	NA	Potri.005G041200	NA	Unknown	ND	ND	ND
M. vagabunda	Chr05	3015681	NA	Potri.005G041300	NA	Unknown	ND	ND	ND
M. vagabunda	Chr05	3030534	3149049	Potri.005G041400	Podel.05G045100.1.p	DCD (Development and Cell Death) domain protein	NC	NC	NC
M. vagabunda	Chr05	NA	2112247	Potri.005G027900.1	Podel.05G029400.1.p	cullin 1	0.014777	0.0162535	0.909159
M. vagabunda	Chr05	NA	2141418	NA	Podel.05G029600.1.p	hydroxycinnamoyl-CoA shikimate/quinate hydroxycinnamoyl transferase	ND	ND	ND
M. vagabunda	Chr05	NA	2210378	Potri.T050500.1	Podel.05G030400.1.p	P-loop containing nucleoside triphosphate hydrolases superfamily protein	0.0885798	0.126616	0.699596
M. vagabunda	Chr05	NA	2215088	NA	Podel.05G030500.1.p	disease resistance protein (TIR-NBS-LRR class)	ND	ND	ND
M. vagabunda	Chr05	NA	2224284	Potri.005G031400.1	Podel.05G030700.1.p	Unknown	0.0163792	0.0449573	0.364328
M. vagabunda	Chr05	NA	2224520	NA	Podel.05G030800.1.p	Unknown	ND	ND	ND
M. vagabunda	Chr05	NA	2227953	NA	Podel.05G030900.1.p	Unknown	ND	ND	ND
M. vagabunda	Chr05	NA	2234038	NA	Podel.05G031000.1.p	Unknown	ND	ND	ND
M. vagabunda	Chr05	NA	2242155	NA	Podel.05G031200.1.p	Unknown	ND	ND	ND
M. vagabunda	Chr05	NA	2249492	NA	Podel.05G031300.1.p	Leucine-rich repeat protein kinase family protein	ND	ND	ND
M. vagabunda	Chr05	NA	2263680	NA	Podel.05G031400.1.p	nucleotidyltransferases	ND	ND	ND
M. vagabunda	Chr05	NA	2268359	NA	Podel.05G031500.1.p	P-loop containing nucleoside triphosphate hydrolases superfamily protein	ND	ND	ND
M. vagabunda	Chr05	NA	2270850	Potri.005G031800.1	Podel.05G031600.1.p	P-loop containing nucleoside triphosphate hydrolases superfamily protein	-2	-2	NC
M. vagabunda	Chr05	NA	2274072	Potri.005G031900.1	Podel.05G031800.1.p	Disease resistance protein (TIR-NBS-LRR class) family	-2	-2	NC
M. vagabunda	Chr05	NA	2275892	NA	Podel.05G032000.1.p	disease resistance protein (TIR-NBS-LRR class)	ND	ND	ND
M. vagabunda	Chr05	NA	2279466	NA	Podel.05G032100.1.p	Unknown	ND	ND	ND
M. vagabunda	Chr05	NA	2283769	NA	Podel.05G032200.1.p	peptidoglycan-binding LysM domain-containing protein	ND	ND	ND
M. vagabunda	Chr05	NA	2284169	NA	Podel.05G032300.1.p	Unknown	ND	ND	ND
M. vagabunda	Chr05	NA	2285618	NA	Podel.05G032400.1.p	disease resistance protein (TIR-NBS-LRR class)	ND	ND	ND
M. vagabunda	Chr05	NA	2298655	NA	Podel.05G032500.1.p	P-loop containing nucleoside triphosphate hydrolases superfamily protein	ND	ND	ND
M. vagabunda	Chr05	NA	2299825	NA	Podel.05G032600.1.p	Unknown	ND	ND	ND
M. vagabunda	Chr05	NA	2301944	NA	Podel.05G032700.1.p	disease resistance protein (TIR-NBS-LRR class), putative	ND	ND	ND
M. vagabunda	Chr05	NA	2303708	NA	Podel.05G032800.1.p	disease resistance protein (TIR-NBS-LRR class), putative	ND	ND	ND
M. vagabunda	Chr05	NA	2311230	NA	Podel.05G032900.1.p	Unknown	ND	ND	ND
M. vagabunda	Chr05	NA	2319012	NA	Podel.05G033000.1.p	peptidoglycan-binding LysM domain-containing protein	ND	ND	ND
M. vagabunda	Chr05	NA	2319482	NA	Podel.05G033100.1.p	Unknown	ND	ND	ND
M. vagabunda	Chr05	NA	2320226	NA	Podel.05G033200.1.p	Disease resistance protein (TIR-NBS-LRR class) family	ND	ND	ND
M. vagabunda	Chr05	NA	2327758	NA	Podel.05G033400.1.p	disease resistance protein (TIR-NBS-LRR class)	ND	ND	ND
M. vagabunda	Chr05	NA	2339604	NA	Podel.05G033500.1.p	P-loop containing nucleoside triphosphate hydrolases superfamily protein	ND	ND	ND
M. vagabunda	Chr05	NA	2360074	Potri.005G028000.1	Podel.05G033600.1.p	hydroxycinnamoyl-CoA shikimate/quinate hydroxycinnamoyl transferase	NC	NC	NC
M. vagabunda	Chr05	NA	2369886	NA	Podel.05G033700.1.p	HXXXD-type acyl-transferase family protein	ND	ND	ND
M. vagabunda	Chr05	NA	2371715	NA	Podel.05G033800.1.p	Protein kinase superfamily protein	ND	ND	ND
M. vagabunda	Chr05	NA	2372744	Potri.005G028300.1	Podel.05G033900.1.p	ROP binding protein kinases 1	0.0644421	0.0374652	1.72005
M. vagabunda	Chr05	NA	2377365	NA	Podel.05G034000.1.p	CW-type Zinc Finger	ND	ND	ND
M. vagabunda	Chr05	NA	2391902	NA	Podel.05G034100.1.p	homolog of yeast sucrose nonfermenting 4	ND	ND	ND
M. vagabunda	Chr05	NA	2400166	NA	Podel.05G034200.1.p	Rab escort protein	ND	ND	ND
M. vagabunda	Chr05	NA	2408367	NA	Podel.05G034300.1.p	DIRP ;Myb-like DNA-binding domain	ND	ND	ND
M. vagabunda	Chr05	NA	2421978	Potri.005G029500.1	Podel.05G034400.1.p	Unknown	0.00929764	0	inf
M. vagabunda	Chr05	NA	2436563	NA	Podel.05G034500.1.p	cytochrome P450, family 76, subfamily G, polypeptide 1	ND	ND	ND
M. vagabunda	Chr05	NA	2463099	NA	Podel.05G034600.1.p	cytochrome P450, family 76, subfamily G, polypeptide 1	ND	ND	ND
M. vagabunda	Chr05	NA	2487385	NA	Podel.05G034700.1.p	cytochrome P450, family 76, subfamily G, polypeptide 1	ND	ND	ND
M. vagabunda	Chr05	NA	2490025	Potri.005G029700.1	Podel.05G034800.1.p	cytochrome P450, family 76, subfamily G, polypeptide 1	0.0290172	0.0414216	0.700533
M. vagabunda	Chr05	NA	2493208	Potri.005G028800.1	Podel.05G034900.1.p	homolog of yeast sucrose nonfermenting 4	0.101342	0.0536264	1.88977
M. vagabunda	Chr05	NA	2496179	NA	Podel.05G035000.1.p	Rab escort protein	ND	ND	ND
M. vagabunda	Chr05	NA	2505303	Potri.005G029500.1	Podel.05G035100.1.p	Unknown	0.04281	0.104113	0.411188
M. vagabunda	Chr05	NA	2527941	NA	Podel.05G035200.1.p	cytochrome P450, family 76, subfamily G, polypeptide 1	ND	ND	ND
M. vagabunda	Chr05	NA	2538287	Potri.005G030200.1	Podel.05G035300.1.p	Unknown	0.120295	0.149647	0.803856
M. vagabunda	Chr05	NA	2539608	NA	Podel.05G035400.1.p	P-loop containing nucleoside triphosphate hydrolases superfamily protein	ND	ND	ND
M. vagabunda	Chr05	NA	2559113	NA	Podel.05G035600.1.p	P-loop containing nucleoside triphosphate hydrolases superfamily protein	ND	ND	ND
M. vagabunda	Chr05	NA	2561059	Potri.005G030300.1	Podel.05G035700.1.p	P-loop containing nucleoside triphosphate hydrolases superfamily protein	-2	-2	NC
M. vagabunda	Chr05	NA	2569270	NA	Podel.05G035900.1.p	Unknown	ND	ND	ND
M. vagabunda	Chr05	NA	2573419	Potri.005G031400.1	Podel.05G036000.1.p	Unknown	0.130635	0.0957474	1.36437
M. vagabunda	Chr05	NA	2581260	NA	Podel.05G036100.1.p	disease resistance protein (TIR-NBS-LRR class), putative	ND	ND	ND
M. vagabunda	Chr05	NA	2585602	NA	Podel.05G036200.1.p	Unknown	ND	ND	ND
M. vagabunda	Chr05	NA	2588119	NA	Podel.05G036300.1.p	disease resistance protein (TIR-NBS-LRR class), putative	ND	ND	ND
M. vagabunda	Chr05	NA	2592461	NA	Podel.05G036400.1.p	Unknown	ND	ND	ND
M. vagabunda	Chr05	NA	2594977	NA	Podel.05G036500.1.p	Disease resistance protein (TIR-NBS-LRR class) family	ND	ND	ND
M. vagabunda	Chr05	NA	2599318	NA	Podel.05G036600.1.p	Unknown	ND	ND	ND
M. vagabunda	Chr05	NA	2601674	NA	Podel.05G036700.1.p	disease resistance protein (TIR-NBS-LRR class), putative	ND	ND	ND
M. vagabunda	Chr05	NA	2622056	NA	Podel.05G037100.1.p	Unknown	ND	ND	ND
M. vagabunda	Chr05	NA	2645628	NA	Podel.05G037300.1.p	lipoxygenase 1	ND	ND	ND
M. vagabunda	Chr05	NA	2651727	NA	Podel.05G037400.1.p	lipoxygenase 1	ND	ND	ND
M. vagabunda	Chr05	NA	2657074	Potri.005G032800.1	Podel.05G037500.1.p	lipoxygenase 1	0.389987	0.0480759	8.1119
M. vagabunda	Chr05	NA	2671378	Potri.005G033200.1	Podel.05G038000.1.p	cyclin family	0	0	0
M. vagabunda	Chr05	NA	2736072	Potri.005G034300.1	Podel.05G039100.1.p	Glycoprotein membrane precursor GPI-anchored	0.00692579	0.0216101	0.320488
M. vagabunda	Chr05	NA	2739766	Potri.005G034400.1	Podel.05G039200.1.p	Glycoprotein membrane precursor GPI-anchored	0.00239139	0	inf
M. vagabunda	Chr05	NA	2766146	NA	Podel.05G039800.1.p	NB-ARC domain-containing disease resistance protein	ND	ND	ND
M. vagabunda	Chr05	NA	2837946	NA	Podel.05G041100.1.p	ERD (early response to dehydration) six-like 1	ND	ND	ND
M. vagabunda	Chr05	NA	2909354	NA	Podel.05G042100.1.p	ATP binding;nucleic acid binding;helicases	ND	ND	ND
M. vagabunda	Chr05	NA	2911516	Potri.005G038500.1	Podel.05G042200.1.p	Pentatricopeptide repeat (PPR) superfamily protein	0.135314	0.0890901	1.51884
M. vagabunda	Chr05	NA	3006031	NA	Podel.05G043300.1.p	Major facilitator superfamily protein	ND	ND	ND
M. vagabunda	Chr05	NA	3056913	NA	Podel.05G043600.1.p	Major facilitator superfamily protein	ND	ND	ND
M. vagabunda	Chr05	NA	3072449	NA	Podel.05G043700.1.p	Major facilitator superfamily protein	ND	ND	ND
M. vagabunda	Chr05	NA	3079958	Potri.005G040100.1	Podel.05G043800.1.p	RNA binding Plectin/S10 domain-containing protein	0	0.0612585	0
M. vagabunda	Chr05	NA	3083737	NA	Podel.05G043900.1.p	receptor-like kinase in in flowers 3	ND	ND	ND
M. vagabunda	Chr05	NA	3103957	NA	Podel.05G044200.1.p	Unknown	ND	ND	ND
M. vagabunda	Chr05	NA	3128168	Potri.005G040800.1	Podel.05G044600.1.p	gamma histone variant H2AX	0	0.027997	0
M. vagabunda	Chr05	NA	3148770	Potri.005G043000.1	Podel.05G045000.1.p	Unknown	0.0355359	0.0549445	0.64676
Phyllocolpa sp.	Chr10	10737045	9264767	Potri.010G081300	Podel.10G076200.1.p	Stabilizer of iron transporter SufD / Polynucleotidyl transferase	0.00131191	0.03065	0.0428028
Phyllocolpa sp.	Chr10	10762210	9288850	Potri.010G081400	Podel.10G076500.1.p	Leucine-rich repeat protein kinase family protein	0.00836273	0.0290593	0.287781
Phyllocolpa sp.	Chr10	10777910	9301636	Potri.010G081500	Podel.10G076600.1.p	DNA repair (Rad51) family protein	0.00381883	0.020741	0.184119
Phyllocolpa sp.	Chr10	10784261	9307880	Potri.010G081600	Podel.10G076700.1.p	Aluminium induced protein with YGL and LRDR motifs	0.00349346	0.0169339	0.206299
Phyllocolpa sp.	Chr10	10793283	9316661	Potri.010G081700	Podel.10G076800.1.p	emp24/gp25L/p24 family/GOLD family protein	0.002079	0.0133337	0.155921
Phyllocolpa sp.	Chr10	10800239	9324363	Potri.010G081800	Podel.10G076900.1.p	Unknown	0.00359965	0.00792872	0.454001
Phyllocolpa sp.	Chr10	10809298	NA	Potri.010G081900	NA	Leucine-rich repeat protein kinase family protein	ND	ND	ND
Phyllocolpa sp.	Chr10	10824410	9343530	Potri.010G082000	Podel.10G077000.1.p	heat shock transcription factor A6B	0.0142748	0.0271114	0.526525
Phyllocolpa sp.	Chr10	10831372	9350144	Potri.010G082100	Podel.10G077100.1.p	RmlC-like cupins superfamily protein	0.384456	0.370017	1.03902
Phyllocolpa sp.	Chr10	10837971	9356827	Potri.010G082200	Podel.10G077200.1.p	Unknown	0.0445625	0.031667	1.40722
Phyllocolpa sp.	Chr10	10845630	9365633	Potri.010G082300	Podel.10G077300.1.p	chlorophyllase 2	0.0113143	0.0295501	0.382886
Phyllocolpa sp.	Chr10	10848647	9368722	Potri.010G082400	Podel.10G077400.1.p	Plant protein of unknown function (DUF828) with plant pleckstrin homology-like region	0.00469081	0.0204641	0.229221
Phyllocolpa sp.	Chr10	10871240	9391007	Potri.010G082500	Podel.10G077600.1.p	Unknown	0.103338	0.126234	0.818623
Phyllocolpa sp.	Chr10	10880956	9401989	Potri.010G082600	Podel.10G077800.1.p	IQ-domain 19	0.022584	0.033848	0.667217
Phyllocolpa sp.	Chr10	10895172	9413739	Potri.010G082700	Podel.10G077900.1.p	sulfate transporter 3;1	0.00336625	0.0281622	0.119531
Phyllocolpa sp.	Chr10	10900312	9419428	Potri.010G082800	Podel.10G078000.1.p	Unknown	0.0720554	0.0319197	2.25739
Phyllocolpa sp.	Chr10	10901927	9420917	Potri.010G082900	Podel.10G078100.1.p	Tetratricopeptide repeat (TPR)-like superfamily protein	0.0063939	0.0139756	0.457506
Phyllocolpa sp.	Chr10	10917948	9436117	Potri.010G083000	Podel.10G078200.1.p	Leucine-rich repeat (LRR) family protein	0.00421608	0.0664334	0.0634633
Phyllocolpa sp.	Chr10	10926276	NA	Potri.010G083100	Podel.10G078300.1.p	Leucine-rich repeat (LRR) family protein	0.00592362	0.0120686	0.490827
Phyllocolpa sp.	Chr10	10930204	9449239	Potri.010G083200	Podel.10G078400.1.p	Ribosomal protein S3Ae	0.00328858	0.0238352	0.137972
Phyllocolpa sp.	Chr10	10941066	9460790	Potri.010G083300	Podel.10G078500.1.p	kinase interacting (KIP1-like) family protein	0.00939312	0.0334136	0.281116
Phyllocolpa sp.	Chr10	10950617	9470757	Potri.010G083400	Podel.10G078600.1.p	Tesmin/TSO1-like CXC domain-containing protein	0.00479978	0.0325089	0.147645
Phyllocolpa sp.	Chr10	10965186	9486553	Potri.010G083500	Podel.10G078800.1.p	Protein kinase superfamily protein	0.00550764	0.0115461	0.477014
Phyllocolpa sp.	Chr10	10971336	9492643	Potri.010G083600	Podel.10G078900.1.p	homocysteine S-methyltransferase 3	0.00786033	0.0502982	0.156275
Phyllocolpa sp.	Chr10	10976079	9497362	Potri.010G083700	Podel.10G079000.1.p	Unknown	0.00868797	0.0251107	0.345987
Phyllocolpa sp.	Chr10	10980261	9501611	Potri.010G083800	Podel.10G079300.1.p	Pentatricopeptide repeat (PPR) superfamily protein	0.00784394	0.00968016	0.810311
Phyllocolpa sp.	Chr10	10991280	9510664	Potri.010G084100	Podel.10G079600.1.p	ATP-dependent RNA helicase, mitochondrial (SUV3)	0.00982011	0.0361205	0.271871
Phyllocolpa sp.	Chr10	11011251	9531016	Potri.010G084200	Podel.10G079800.1.p	fatty acid reductase 7	0.0221454	0.0677355	0.326939
Phyllocolpa sp.	Chr10	11018481	9537509	Potri.010G084300	Podel.10G079900.1.p	CVP2 like 1	0.00223853	0.0130722	0.171243
Phyllocolpa sp.	Chr10	11023614	9542681	Potri.010G084400	Podel.10G080000.1.p	Unknown	0.643293	0.406831	1.58123
Phyllocolpa sp.	Chr10	11029780	9549202	Potri.010G084500	Podel.10G080100.1.p	cupin family protein	0.0602351	0.0860006	0.700403
Phyllocolpa sp.	Chr10	11035630	9555308	Potri.010G084600	Podel.10G080200.1.p	Unknown	0.0114945	0.0215842	0.532541
Phyllocolpa sp.	Chr10	11037167	9557002	Potri.010G084700	Podel.10G080300.1.p	Unknown	0.0119883	0	inf
Phyllocolpa sp.	Chr10	11038436	9558924	Potri.010G084800	Podel.10G080400.1.p	20S proteasome beta subunit D1	0	0.0133783	0
Phyllocolpa sp.	Chr10	11043779	9564611	Potri.010G084900	Podel.10G080500.1.p	UDP-Glycosyltransferase superfamily protein	0.00741319	0.0162784	0.455399
Phyllocolpa sp.	Chr10	11046161	9566948	Potri.010G085000	Podel.10G080600.1.p	Bifunctional inhibitor/lipid-transfer protein/seed storage 2S albumin superfamily protein	0.0138519	0.0325784	0.425186
Phyllocolpa sp.	Chr10	11048423	9569205	Potri.010G085100	Podel.10G080700.1.p	Bifunctional inhibitor/lipid-transfer protein/seed storage 2S albumin superfamily protein	0.0067925	0.0210787	0.322245
Phyllocolpa sp.	Chr10	11049891	9570777	Potri.010G085200	Podel.10G080800.1.p	Bifunctional inhibitor/lipid-transfer protein/seed storage 2S albumin superfamily protein	0.0107548	0.0112099	0.9594
Phyllocolpa sp.	Chr10	11053725	9574431	Potri.010G085300	Podel.10G080900.1.p	Bifunctional inhibitor/lipid-transfer protein/seed storage 2S albumin superfamily protein	0.00271493	0.00779228	0.348414
Phyllocolpa sp.	Chr10	11057490	NA	Potri.010G085400	Podel.10G081000.1.p	Bifunctional inhibitor/lipid-transfer protein/seed storage 2S albumin superfamily protein	0.0214492	0.0310122	0.691638
Phyllocolpa sp.	Chr10	11059190	9582622	Potri.010G085500	Podel.10G081200.1.p	PLANT HOMOLOGOUS TO PARAFIBROMIN	0.00424104	0.0264678	0.160234
Phyllocolpa sp.	Chr10	11064666	NA	Potri.010G085600	Podel.10G081100.1.p	Acyl-CoA N-acyltransferases (NAT) superfamily protein	0.0815917	0.0282886	2.88427
Phyllocolpa sp.	Chr10	11074778	9597906	Potri.010G085700	Podel.10G081400.1.p	Protein of unknown function (DUF581)	0.0118762	0.00901589	1.31725
Phyllocolpa sp.	Chr10	11077451	9601344	Potri.010G085800	Podel.10G081500.1.p	Unknown	1.27442	1.23769	1.02967
Phyllocolpa sp.	Chr10	11079031	9602128	Potri.010G085900	Podel.10G081600.1.p	Major facilitator superfamily protein	0.010387	0.0268704	0.38656
Phyllocolpa sp.	Chr10	11094838	9617780	Potri.010G086000	Podel.10G081700.1.p	Protein of unknown function (DUF1677)	0.00385357	0.0570346	0.0675655
Phyllocolpa sp.	Chr10	11102870	9624956	Potri.010G086100	Podel.10G081800.1.p	C-8 sterol isomerases	0.00848494	0.0288497	0.294108
Phyllocolpa sp.	Chr10	11104569	9626440	Potri.010G086200	Podel.10G081900.1.p	Pentatricopeptide repeat (PPR) superfamily protein	0.00723284	0.0280625	0.25774
Phyllocolpa sp.	Chr10	11107201	9629552	Potri.010G086300	Podel.10G082000.1.p	Unknown	0.862199	0.886563	0.972519
Phyllocolpa sp.	Chr10	11112832	9635175	Potri.010G086400	Podel.10G082100.1.p	Unknown	0.0624661	0.0531195	1.17595
Phyllocolpa sp.	Chr10	11115329	9637694	Potri.010G086500	Podel.10G082200.1.p	Unknown	0.302802	0.373548	0.810611
Phyllocolpa sp.	Chr10	11117949	9640255	Potri.010G086600	Podel.10G082300.1.p	Protein of unknown function (DUF1423)	0.00811306	0.0439917	0.184423
Phyllocolpa sp.	Chr10	11125551	NA	Potri.010G086700	Podel.10G082400.1.p	Unknown	0.0288555	0.0303979	0.949259
Phyllocolpa sp.	Chr10	11131710	9660822	Potri.010G086800	Podel.10G082500.1.p	Pre-rRNA-processing protein TSR2, conserved region	0.160272	0.189324	0.846549
Phyllocolpa sp.	Chr10	11133243	9663758	Potri.010G086900	Podel.10G082600.1.p	Pentatricopeptide repeat (PPR) superfamily protein	0.0107772	0.0193743	0.556261
Phyllocolpa sp.	Chr10	11136394	9667608	Potri.010G087000	Podel.10G082700.1.p	Lactoylglutathione lyase / glyoxalase I family protein	0.0815871	0.0657043	1.24173
Phyllocolpa sp.	Chr10	11139935	9670729	Potri.010G087100	Podel.10G082800.1.p	Unknown	0.0276317	0.022348	1.23643
Phyllocolpa sp.	Chr10	11142835	9673462	Potri.010G087200	Podel.10G082900.1.p	ovate family protein 12	0.00401742	0.0196303	0.204653
Phyllocolpa sp.	Chr10	11148544	9678742	Potri.010G087300	Podel.10G083000.1.p	2Fe-2S ferredoxin-like superfamily protein	0.0219165	0.0283275	0.773683
Phyllocolpa sp.	Chr10	11150088	9679897	Potri.010G087400	Podel.10G083100.1.p	Unknown	0.0097103	0.0452171	0.214748
Phyllocolpa sp.	Chr10	11161431	NA	Potri.010G087500	NA	Unknown	ND	ND	ND
Phyllocolpa sp.	Chr10	11162839	9692472	Potri.010G087600	Podel.10G083300.1.p	imidazoleglycerol-phosphate dehydratase	0.0244348	0.0654597	0.37328
Phyllocolpa sp.	Chr10	11168652	9698267	Potri.010G087700	Podel.10G083400.1.p	Acyl-CoA N-acyltransferase with RING/FYVE/PHD-type zinc finger protein	0.0076631	0.0258391	0.29657
Phyllocolpa sp.	Chr10	11181786	9709775	Potri.010G087800	Podel.10G083500.1.p	Ribosomal protein S24e family protein	0	0	0
Phyllocolpa sp.	Chr10	11191467	9720958	Potri.010G087900	Podel.10G083600.1.p	with no lysine (K) kinase 1	0.00794183	0.0085208	0.932053
Phyllocolpa sp.	Chr10	11202284	9733006	Potri.010G088000	Podel.10G083800.1.p	Survival protein SurE-like phosphatase/nucleotidase	0.0086581	0.0185768	0.466071
Phyllocolpa sp.	Chr10	11220580	9743384	Potri.010G088200	Podel.10G084000.1.p	Unknown	0	0	0
Phyllocolpa sp.	Chr10	11233542	9756429	Potri.010G088300	Podel.10G084100.1.p	Sec14p-like phosphatidylinositol transfer family protein	0.00206719	0.0161906	0.127678
Phyllocolpa sp.	Chr10	11237608	9760740	Potri.010G088400	Podel.10G084200.1.p	Unknown	0.0242691	0.0175961	1.37923
Phyllocolpa sp.	Chr10	11240408	9762875	Potri.010G088500	Podel.10G084300.1.p	Glycosyl hydrolase superfamily protein	0.00771215	0.0496049	0.155472
Phyllocolpa sp.	Chr10	11243707	9766081	Potri.010G088600	Podel.10G084400.1.p	heat-shock protein 70T-2	0.00461126	0.0172351	0.267551
Phyllocolpa sp.	Chr10	11246967	9769311	Potri.010G088700	Podel.10G084500.1.p	Copper amine oxidase family protein	0.910791	0.764576	1.19124
Phyllocolpa sp.	Chr10	11251141	NA	Potri.010G088800	NA	Copper amine oxidase family protein	ND	ND	ND
Phyllocolpa sp.	Chr10	11274491	NA	Potri.010G089100	Podel.10G084800.1.p	Copper amine oxidase family protein	0.098884	0.0584011	1.69319
Phyllocolpa sp.	Chr10	11286070	9818038	Potri.010G089200	Podel.10G084900.1.p	S-adenosyl-L-methionine-dependent methyltransferases superfamily protein	0.00488551	0.0250458	0.195063
Phyllocolpa sp.	Chr10	11298010	9829265	Potri.010G089300	Podel.10G085000.1.p	Haloacid dehalogenase-like hydrolase (HAD) superfamily protein	0.01176	0.0153001	0.76862
Phyllocolpa sp.	Chr10	11303163	9833612	Potri.010G089400	Podel.10G085100.1.p	photosystem I subunit D-2	0.0109331	0.0660573	0.16551
Phyllocolpa sp.	Chr10	11305668	9834995	Potri.010G089500	Podel.10G085200.1.p	PLAT/LH2 domain-containing lipoxygenase family protein	0.00692389	0.0131944	0.524759
Phyllocolpa sp.	Chr10	11323398	9854254	Potri.010G089600	Podel.10G085300.1.p	SNARE associated Golgi protein family	0.00101146	0.0243924	0.0414663
Phyllocolpa sp.	Chr10	11333616	9862589	Potri.010G089700	Podel.10G085400.1.p	time for coffee	0.0149038	0.0287877	0.517715
Phyllocolpa sp.	Chr10	11360034	9890341	Potri.010G089800	Podel.10G085600.1.p	Major facilitator superfamily protein	0.00247968	0.0324229	0.0764794
Phyllocolpa sp.	Chr10	11367693	9898290	Potri.010G089900	Podel.10G085700.1.p	Cupredoxin superfamily protein	0.0052887	0.0158526	0.333616
Phyllocolpa sp.	Chr10	11370427	9900743	Potri.010G090000	Podel.10G085800.1.p	Major facilitator superfamily protein	0.00498051	0.0212726	0.234128
Phyllocolpa sp.	Chr10	11376913	9911039	Potri.010G090100	Podel.10G085900.1.p	chloride channel D	0.00663079	0.0264928	0.250286
Phyllocolpa sp.	Chr10	11389350	9923217	Potri.010G090200	Podel.10G086000.1.p	long-chain acyl-CoA synthetase 6	0.00251283	0.0157125	0.159925
Phyllocolpa sp.	Chr10	11402039	9935881	Potri.010G090300	Podel.10G086100.1.p	Unknown	0.369164	0.281262	1.31253
Phyllocolpa sp.	Chr10	11402361	9936690	Potri.010G090400	Podel.10G086200.1.p	Cyclin family protein	0.00583263	0.0152823	0.38166
Phyllocolpa sp.	Chr10	11417460	9952111	Potri.010G090500	Podel.10G086300.1.p	Unknown	0.00478757	0.0358872	0.133406
Phyllocolpa sp.	Chr10	11422821	9956360	Potri.010G090600	Podel.10G086400.1.p	UDP-Glycosyltransferase superfamily protein	0.0282386	0.0702267	0.402107
Phyllocolpa sp.	Chr10	11430856	9964289	Potri.010G090700	Podel.10G086500.1.p	Unknown	0.00925652	0.0388436	0.238302
Phyllocolpa sp.	Chr10	11431983	9965433	Potri.010G090800	Podel.10G086600.1.p	Leucine-rich repeat (LRR) family protein	0.00740747	0.0223603	0.331278
Phyllocolpa sp.	Chr10	11449302	9983106	Potri.010G090900	Podel.10G086700.1.p	ARM repeat protein interacting with ABF2	0.00182927	0.0178935	0.102231
Phyllocolpa sp.	Chr10	11458291	9991906	Potri.010G091000	Podel.10G086800.1.p	Ribosomal protein S5 domain 2-like superfamily protein	0.00305811	0	inf
Phyllocolpa sp.	Chr10	11464874	9999821	Potri.010G091100	Podel.10G086900.1.p	RAN GTPase activating protein 2	0.00923282	0.0368781	0.25036
Phyllocolpa sp.	Chr10	11468613	10003154	Potri.010G091200	Podel.10G087000.1.p	Homeotic gene regulator	0.0093075	0.0233198	0.399124
Phyllocolpa sp.	Chr10	11476189	10009872	Potri.010G091300	Podel.10G087100.1.p	Unknown	0.0331546	0.0568993	0.582688
Phyllocolpa sp.	Chr10	11486555	10019365	Potri.010G091400	Podel.10G087200.1.p	Unknown	0.687163	0.564856	1.21653
Phyllocolpa sp.	Chr10	11492660	10026894	Potri.010G091500	Podel.10G087300.1.p	kinase associated protein phosphatase	0.00897263	0.0251966	0.356105
Phyllocolpa sp.	Chr10	11504172	NA	Potri.010G091600	NA	Unknown	ND	ND	ND
Phyllocolpa sp.	Chr10	11504980	10040960	Potri.010G091700	Podel.10G087400.1.p	Unknown	0	0	0
Phyllocolpa sp.	Chr10	11510076	10045876	Potri.010G091800	Podel.10G087600.1.p	Protein of unknown function (DUF3049)	0.00390329	0.0278562	0.140123
Phyllocolpa sp.	Chr10	11524089	NA	Potri.010G091900	NA	Unknown	ND	ND	ND
Phyllocolpa sp.	Chr10	11525251	10170423	Potri.010G092000	Podel.10G089000.1.p	NPK1-related protein kinase 3	0.0255269	0.0572454	0.445921
Phyllocolpa sp.	Chr10	11535310	10182206	Potri.010G092100	Podel.10G089100.1.p	peroxisomal adenine nucleotide carrier 1	0.0123307	0.0547645	0.225159
Phyllocolpa sp.	Chr10	11540039	10185976	Potri.010G092200	Podel.10G089200.1.p	P-loop containing nucleoside triphosphate hydrolases superfamily protein	0.0504392	0.0298042	1.69235
Phyllocolpa sp.	Chr10	11546549	10192179	Potri.010G092300	Podel.10G089300.1.p	RING-H2 group F1A	0.0151876	0.0282156	0.53827
Phyllocolpa sp.	Chr10	11552336	10198114	Potri.010G092400	Podel.10G089400.1.p	NAD(P)-binding Rossmann-fold superfamily protein	0.133574	0.128896	1.03629
Phyllocolpa sp.	Chr10	11557918	10200400	Potri.010G092500	Podel.10G089500.1.p	ssDNA-binding transcriptional regulator	0.0128517	0.0163792	0.784638
Phyllocolpa sp.	Chr10	11562372	10204676	Potri.010G092600	Podel.10G089600.1.p	zinc knuckle (CCHC-type) family protein	0.111137	0.067125	1.65567
Phyllocolpa sp.	Chr10	11570802	10212125	Potri.010G092700	Podel.10G089700.1.p	Protein of unknown function (DUF1664)	0.00831033	0.018238	0.455661
Phyllocolpa sp.	Chr10	11577722	10218752	Potri.010G092800	Podel.10G089800.1.p	Integrase-type DNA-binding superfamily protein	0.0797295	0.0952606	0.836962
Phyllocolpa sp.	Chr10	11582343	10223679	Potri.010G092900	Podel.10G089900.1.p	alpha-amylase-like 3	0.0071144	0.0192139	0.370274
Phyllocolpa sp.	Chr10	11615907	10253700	Potri.010G093000	Podel.10G090000.1.p	myb domain protein 88	0.00481041	0.0167839	0.286608
Phyllocolpa sp.	Chr10	11619742	10259158	Potri.010G093100	Podel.10G090100.1.p	Unknown	0.0251201	0.016831	1.49249
Phyllocolpa sp.	Chr10	11627180	10265792	Potri.010G093200	Podel.10G090200.1.p	cullin 3	0.00116088	0.0213614	0.0543448
Phyllocolpa sp.	Chr10	11633007	10271681	Potri.010G093300	Podel.10G090300.1.p	NAD(P)-linked oxidoreductase superfamily protein	0.0067925	0	inf
Phyllocolpa sp.	Chr10	11635923	10274681	Potri.010G093400	Podel.10G090400.1.p	Homeobox-leucine zipper protein family	0.00135931	0.0206199	0.0659225
Phyllocolpa sp.	Chr10	11643271	NA	Potri.010G093500	NA	photosystem II reaction center protein B	ND	ND	ND
Phyllocolpa sp.	Chr10	11644328	10282584	Potri.010G093600	Podel.10G090500.1.p	sucrose transporter 2	0.0141277	0.046626	0.303
Phyllocolpa sp.	Chr10	11653055	10291023	Potri.010G093700	Podel.10G090600.1.p	protein kinase 2B	0.00105951	0.0131655	0.0804765
Phyllocolpa sp.	Chr10	11662838	10300794	Potri.010G093800	Podel.10G090700.1.p	photosystem II light harvesting complex gene 2.2	0.0207029	0.0809775	0.255662
Phyllocolpa sp.	Chr10	11663468	10301749	Potri.010G093900	Podel.10G090800.1.p	Haloacid dehalogenase-like hydrolase (HAD) superfamily protein	0.0103227	0.0218495	0.472447
Phyllocolpa sp.	Chr10	11669215	10307174	Potri.010G094000	Podel.10G090900.1.p	Protein of unknown function (DUF616)	0.0236261	0.0375914	0.628499
Phyllocolpa sp.	Chr10	11676382	10314383	Potri.010G094100	Podel.10G091000.1.p	S-adenosyl-L-methionine-dependent methyltransferases superfamily protein	0.00210109	0.0119667	0.175577
Phyllocolpa sp.	Chr10	11687607	10325918	Potri.010G094200	Podel.10G091200.1.p	NHL domain-containing protein	0.00359848	0.0119376	0.301441
Phyllocolpa sp.	Chr10	11693826	10332281	Potri.010G094300	Podel.10G091300.1.p	K+ uptake permease 6	0.00225925	0.0160482	0.140779
Phyllocolpa sp.	Chr10	11704046	10341631	Potri.010G094400	Podel.10G091400.1.p	Potassium transporter family protein	0.00311527	0.0232706	0.133872
Phyllocolpa sp.	Chr10	11710954	NA	Potri.010G094500	NA	Unknown	ND	ND	ND
Phyllocolpa sp.	Chr10	11713267	10349608	Potri.010G094600	Podel.10G091500.1.p	spermidine synthase 2	0.00387723	0.0266399	0.145542
Phyllocolpa sp.	Chr10	NA	10139534	NA	Podel.10G088900.1.p	Caleosin-related family protein	ND	ND	ND
Phyllocolpa sp.	Chr10	NA	9691566	NA	Podel.10G083200.1.p	photosystem II 11 kDa protein-related	ND	ND	ND
Phyllocolpa sp.	Chr10	NA	9500090	NA	Podel.10G079100.1.p	RNA-DIRECTED DNA METHYLATION 1	ND	ND	ND
Phyllocolpa sp.	Chr10	NA	9277490	NA	Podel.10G076300.1.p	Unknown	ND	ND	ND
Phyllocolpa sp.	Chr10	NA	9287293	NA	Podel.10G076400.1.p	Unknown	ND	ND	ND
Phyllocolpa sp.	Chr10	NA	9383940	NA	Podel.10G077500.1.p	Unknown	ND	ND	ND
Phyllocolpa sp.	Chr10	NA	9399682	NA	Podel.10G077700.1.p	Unknown	ND	ND	ND
Phyllocolpa sp.	Chr10	NA	9486095	NA	Podel.10G078700.1.p	Unknown	ND	ND	ND
Phyllocolpa sp.	Chr10	NA	9500531	NA	Podel.10G079200.1.p	Unknown	ND	ND	ND
Phyllocolpa sp.	Chr10	NA	9589808	NA	Podel.10G081300.1.p	Unknown	ND	ND	ND
Phyllocolpa sp.	Chr10	NA	9736223	NA	Podel.10G083900.1.p	Unknown	ND	ND	ND
Phyllocolpa sp.	Chr10	NA	9869209	NA	Podel.10G085500.1.p	Unknown	ND	ND	ND
Phyllocolpa sp.	Chr10	NA	10042574	NA	Podel.10G087500.1.p	Unknown	ND	ND	ND
Phyllocolpa sp.	Chr10	NA	10316304	NA	Podel.10G091100.1.p	Unknown	ND	ND	ND
Phyllocolpa sp.	Chr10	NA	10086941	Potri.010G107300.1	Podel.10G087800.1.p	nudix hydrolase homolog 17	NC	NC	NC
Phyllocolpa sp.	Chr10	NA	10127060	Potri.010G108100.1	Podel.10G088600.1.p	plasmodesmata-located protein 6	NC	NC	NC
Phyllocolpa sp.	Chr10	NA	10130058	Potri.010G108100.1	Podel.10G088700.1.p	plasmodesmata-located protein 7	0.0371449	0.0128277	2.89569
Phyllocolpa sp.	Chr10	NA	9579879	Potri.010G085600.1	Podel.10G081100.1.p	Acyl-CoA N-acyltransferases (NAT) superfamily protein	0.0815917	0.0282886	2.88427
Phyllocolpa sp.	Chr10	NA	10116445	Potri.010G107900.1	Podel.10G088300.1.p	Caleosin-related family protein	0.342335	0.349415	0.979739
Phyllocolpa sp.	Chr10	NA	9655677	Potri.010G086700.1	Podel.10G082400.1.p	Unknown	0.0288555	0.0303979	0.949259
Phyllocolpa sp.	Chr10	NA	9578888	Potri.010G085400.1	Podel.10G081000.1.p	Bifunctional inhibitor/lipid-transfer protein/seed storage 2S albumin superfamily protein	0.0214492	0.0310122	0.691638
Phyllocolpa sp.	Chr10	NA	9515673	Potri.010G084100.1	Podel.10G079700.1.p	ATP-dependent RNA helicase, mitochondrial (SUV3)	0.00996968	0.0194711	0.512025
Phyllocolpa sp.	Chr10	NA	9445306	Potri.010G083100.1	Podel.10G078300.1.p	Leucine-rich repeat (LRR) family protein	0.00592362	0.0120686	0.490827
Phyllocolpa sp.	Chr10	NA	10096463	Potri.010G107500.1	Podel.10G088000.1.p	2-oxoglutarate (2OG) and Fe(II)-dependent oxygenase superfamily protein	0.0289804	0.080895	0.358247
Phyllocolpa sp.	Chr10	NA	10093781	Potri.010G107400.1	Podel.10G087900.1.p	Ran BP2/NZF zinc finger-like superfamily protein	0.00391237	0.0173085	0.226038
Phyllocolpa sp.	Chr10	NA	10108332	Potri.010G107700.1	Podel.10G088200.1.p	MMS ZWEI homologue 1	0.00285036	0.0199679	0.142747
Phyllocolpa sp.	Chr10	NA	10119122	Potri.010G107900.1	Podel.10G088400.1.p	Caleosin-related family protein	0	0.0252655	0
Phyllocolpa sp.	Chr10	NA	10105014	Potri.010G107600.1	Podel.10G088100.1.p	PLATZ transcription factor family protein	0	0.0246092	0
Phyllocolpa sp.	Chr10	NA	10123474	Potri.010G108000.1	Podel.10G088500.1.p	Unknown	0	0.0105636	0
Phyllocolpa sp.	Chr10	NA	10135591	Potri.010G108000.1	Podel.10G088800.1.p	Unknown	0	0.0131582	0
Phyllocolpa sp.	Chr10	NA	9774178	NA	Podel.10G084600.1.p	Copper amine oxidase family protein	ND	ND	ND
Phyllocolpa sp.	Chr10	NA	9722005	Potri.010G087900.1	Podel.10G083700.1.p	with no lysine (K) kinase 1	0.0537131	0.0374629	1.43377
Gentisyl alcohol 5-O-glucoside	Chr10	17237548	16145868	Potri.010G170900	Podel.10G172400	Phototropic-responsive NPH3 family protein	0.0140355	0.0202416	0.693399
Gentisyl alcohol 5-O-glucoside	Chr10	17244931	16153352	Potri.010G171000	Podel.10G172500	Protein of unknown function (DUF793)	0.0562274	0.0344853	1.63047
Gentisyl alcohol 5-O-glucoside	Chr10	17248128	16156673	Potri.010G171100	Podel.10G172600	RING/U-box superfamily protein	0.00175721	0.0273379	0.0642776
Gentisyl alcohol 5-O-glucoside	Chr10	17262539	16169657	Potri.010G171200	Podel.10G172800	cation/hydrogen exchanger 15	0.00439662	0.0130987	0.335653
Gentisyl alcohol 5-O-glucoside	Chr10	17266761	16174357	Potri.010G171300	Podel.10G172900	FTSH protease 12	0.00345411	0.0176587	0.195604
Gentisyl alcohol 5-O-glucoside	Chr10	17280131	16187398	Potri.010G171400	Podel.10G173000	Unknown	0.00114668	0.0395894	0.0289643
Gentisyl alcohol 5-O-glucoside	Chr10	17288147	16194859	Potri.010G171500	Podel.10G173100	phosphoglycerate kinase 1	0.00372758	0.0249158	0.149607
Gentisyl alcohol 5-O-glucoside	Chr10	17294375	16201146	Potri.010G171600	Podel.10G173200	phosphoglycerate kinase	ND	ND	ND
Gentisyl alcohol 5-O-glucoside	Chr10	17299953	16206174	Potri.010G171700	Podel.10G173300	Cupredoxin superfamily protein	0.0106892	0.0169396	0.63102
Gentisyl alcohol 5-O-glucoside	Chr10	17303017	16209360	Potri.010G171800	Podel.10G173400	chromatin remodeling 4	0.00515909	0.0185768	0.277717
Gentisyl alcohol 5-O-glucoside	Chr10	17304218	16210894	Potri.010G171900	Podel.10G173500	Unknown	0.00537637	0.0408264	0.131688
Gentisyl alcohol 5-O-glucoside	Chr10	17304631	16211397	Potri.010G172000	Podel.10G173600	Unknown	ND	ND	ND
Gentisyl alcohol 5-O-glucoside	Chr10	17311771	16218551	Potri.010G172100	Podel.10G173700	chromatin remodeling 4	ND	ND	ND
Gentisyl alcohol 5-O-glucoside	Chr10	17317422	16225340	Potri.010G172200	Podel.10G173800	Unknown	ND	ND	ND
Gentisyl alcohol 5-O-glucoside	Chr10	17317988	16225782	Potri.010G172300	Podel.10G173900	Unknown	0.00554764	0.0216983	0.255672
Gentisyl alcohol 5-O-glucoside	Chr10	17334749	16241712	Potri.010G172400	Podel.10G174000	glyceraldehyde-3-phosphate dehydrogenase of plastid 2	0.00522696	0.026603	0.19648
Gentisyl alcohol 5-O-glucoside	Chr10	17342797	16249960	Potri.010G172500	Podel.10G174100	RNA helicase family protein	0.00270278	0.0405465	0.0666588
Gentisyl alcohol 5-O-glucoside	Chr10	17355982	16262385	Potri.010G172600	Podel.10G174200	Cation efflux family protein	0.0204901	0.0439686	0.466017
Gentisyl alcohol 5-O-glucoside	Chr10	17359356	16265717	Potri.010G172700	Podel.10G174300	Cation efflux family protein	ND	ND	ND
Gentisyl alcohol 5-O-glucoside	Chr10	17367355	16274257	Potri.010G172800	Podel.10G174400	Cation efflux family protein	ND	ND	ND
Gentisyl alcohol 5-O-glucoside	Chr10	17376155	16291604	Potri.010G172900	Podel.10G174600	Cation efflux family protein	ND	ND	ND
Gentisyl alcohol 5-O-glucoside	Chr10	17389338	16304793	Potri.010G173000	Podel.10G174800	Uncharacterized conserved protein (DUF2358)	ND	ND	ND
Gentisyl alcohol 5-O-glucoside	Chr10	17396842	16311579	Potri.010G173100	Podel.10G174900	Protein kinase superfamily protein	0.00226	0.0319547	0.0707249
Gentisyl alcohol 5-O-glucoside	Chr10	17402125	16317494	Potri.010G173200	Podel.10G175000	cyclin b3;1	0.0135614	0.0255669	0.530427
Gentisyl alcohol 5-O-glucoside	Chr10	17414871	16328904	Potri.010G173300	Podel.10G175100	zinc transporter 1 precursor	0.001221	0.0194563	0.062756
Gentisyl alcohol 5-O-glucoside	Chr10	17419881	16334105	Potri.010G173400	Podel.10G175200	Pentatricopeptide repeat (PPR) superfamily protein	0.00446098	0.0425253	0.104902
Gentisyl alcohol 5-O-glucoside	Chr10	17425142	16339339	Potri.010G173500	Podel.10G175300	Carbohydrate-binding X8 domain superfamily protein	0.023894	0.0363877	0.65665
Gentisyl alcohol 5-O-glucoside	Chr10	17429053	16343256	Potri.010G173600	Podel.10G175400	Aldolase-type TIM barrel family protein	0.00176082	0.00548699	0.320908
Gentisyl alcohol 5-O-glucoside	Chr10	17433259	16347496	Potri.010G173700	Podel.10G175500	Terpenoid cyclases/Protein prenyltransferases superfamily protein	0.0189024	0.0523577	0.361023
Gentisyl alcohol 5-O-glucoside	Chr10	17437245	16351404	Potri.010G173800	Podel.10G175600	S-adenosyl-L-methionine-dependent methyltransferases superfamily protein	0.00297718	0.00945391	0.314915
Gentisyl alcohol 5-O-glucoside	Chr10	17440671	16355059	Potri.010G173900	Podel.10G175700	ALA-interacting subunit 1	0.0162727	0.0166847	0.975303
Gentisyl alcohol 5-O-glucoside	Chr10	17456522	16369800	Potri.010G174000	Podel.10G175800	aldehyde dehydrogenase 5F1	0.00577521	0.0447599	0.129026
Gentisyl alcohol 5-O-glucoside	Chr10	17471726	16384766	Potri.010G174100	Podel.10G175900	Homeodomain-like superfamily protein	0.00480964	0.0217092	0.221548
Gentisyl alcohol 5-O-glucoside	Chr10	17481584	16392886	Potri.010G174200	Podel.10G176000	Protein of unknown function (DUF620)	0.00340233	0.0355447	0.0957199
Gentisyl alcohol 5-O-glucoside	Chr10	17490245	16403042	Potri.010G174300	Podel.10G176100	organic cation/carnitine transporter 2	0.00727382	0.0339348	0.214347
Gentisyl alcohol 5-O-glucoside	Chr10	17501614	16412031	Potri.010G174400	Podel.10G176200	organic cation/carnitine transporter 3	ND	ND	ND
Gentisyl alcohol 5-O-glucoside	Chr10	17508246	16419589	Potri.010G174500	Podel.10G176300	myb domain protein 67	0.0245008	0.0331677	0.738695
Gentisyl alcohol 5-O-glucoside	Chr10	17512679	16423267	Potri.010G174600	Podel.10G176400	NAC domain containing protein 28	0.0359751	0.0905835	0.397149
Gentisyl alcohol 5-O-glucoside	Chr10	17522693	16433471	Potri.010G174700	Podel.10G176500	Unknown	ND	ND	ND
Gentisyl alcohol 5-O-glucoside	Chr10	17523876	16435042	Potri.010G174800	Podel.10G176600	Ca(2)-dependent phospholipid-binding protein (Copine) family	0.00802415	0.0294476	0.272489
Gentisyl alcohol 5-O-glucoside	Chr10	17539561	16449264	Potri.010G174900	Podel.10G176700	RING/FYVE/PHD zinc finger superfamily protein	0.00102447	0.0211831	0.0483627
Gentisyl alcohol 5-O-glucoside	Chr10	17558244	16468179	Potri.010G175000	Podel.10G176800	metacaspase 4	0.00615493	0.0356573	0.172613
Gentisyl alcohol 5-O-glucoside	Chr10	17562739	16472172	Potri.010G175100	Podel.10G176900	Peroxidase superfamily protein	0.0105834	0.0205422	0.515201
Gentisyl alcohol 5-O-glucoside	Chr10	17565834	16474709	Potri.010G175200	Podel.10G177000	HSP20-like chaperones superfamily protein	0.00549579	0.0306948	0.179046
Gentisyl alcohol 5-O-glucoside	Chr10	17572842	16481511	Potri.010G175300	Podel.10G177100	DNA glycosylase superfamily protein	0.00649121	0.0214556	0.302542
Gentisyl alcohol 5-O-glucoside	Chr10	17577490	16485727	Potri.010G175400	Podel.10G177200	Unknown	0.0433856	0.078503	0.552662
Gentisyl alcohol 5-O-glucoside	Chr10	17578062	16486269	Potri.010G175500	Podel.10G177300	evolutionarily conserved C-terminal region 8	0.0173984	0.0397279	0.437938
Gentisyl alcohol 5-O-glucoside	Chr10	17588956	16496526	Potri.010G175600	Podel.10G177400	Unknown	0.00270331	0.025772	0.104893
Gentisyl alcohol 5-O-glucoside	Chr10	17592661	16501122	Potri.010G175700	Podel.10G177500	Phenazine biosynthesis PhzC/PhzF protein	ND	ND	ND
Gentisyl alcohol 5-O-glucoside	Chr10	17595597	16504078	Potri.010G175800	Podel.10G177600	Heavy metal transport/detoxification superfamily protein	0.033013	0.0191927	1.72008
Gentisyl alcohol 5-O-glucoside	Chr10	17598696	16506372	Potri.010G175900	Podel.10G177700	AGC kinase 1.7	0	0.0140355	0
Gentisyl alcohol 5-O-glucoside	Chr10	17603011	16511388	Potri.010G176000	Podel.10G177800	cytosolic NADP+-dependent isocitrate dehydrogenase	0.00402922	0.0318538	0.126491
Gentisyl alcohol 5-O-glucoside	Chr10	17607960	16516312	Potri.010G176100	Podel.10G177900	Acid phosphatase/vanadium-dependent haloperoxidase-related protein	ND	ND	ND
Gentisyl alcohol 5-O-glucoside	Chr10	17611873	16520349	Potri.010G176200	Podel.10G178000	Unknown	0.0111838	0.036043	0.310291
Gentisyl alcohol 5-O-glucoside	Chr10	17622123	16530667	Potri.010G176400	Podel.10G178300	ABC transporter family protein	0.00784853	0.0364615	0.215255
Gentisyl alcohol 5-O-glucoside	Chr10	17632793	16540924	Potri.010G176500	Podel.10G178400	CTP synthase family protein	0.00456391	0.0236054	0.193342
Gentisyl alcohol 5-O-glucoside	Chr10	17640124	16548707	Potri.010G176600	Podel.10G178500	NAC (No Apical Meristem) domain transcriptional regulator superfamily protein	0	0.0190638	0
Gentisyl alcohol 5-O-glucoside	Chr10	17648298	16557458	Potri.010G176700	Podel.10G178600	DegP protease 10	0.0752438	0.0332926	2.26008
Gentisyl alcohol 5-O-glucoside	Chr10	17655187	16564398	Potri.010G176900	Podel.10G178800	Protein of unknown function (DUF819)	0.0241227	0.028507	0.846202
Gentisyl alcohol 5-O-glucoside	Chr10	17657147	16567306	Potri.010G177000	Podel.10G178900	Unknown	0.0967809	0.116557	0.830335
Gentisyl alcohol 5-O-glucoside	Chr10	17662443	16573711	Potri.010G177100	Podel.10G179100	Lateral organ boundaries (LOB) domain family protein	0.00395779	0.0198249	0.199637
Gentisyl alcohol 5-O-glucoside	Chr10	17684636	16594033	Potri.010G177300	Podel.10G179400	Six-hairpin glycosidases superfamily protein	0.0516523	0.110635	0.466872
Gentisyl alcohol 5-O-glucoside	Chr10	17692177	16603100	Potri.010G177400	Podel.10G179500	Endonuclease/exonuclease/phosphatase family protein	0.0109125	0.0285842	0.381766
Gentisyl alcohol 5-O-glucoside	Chr10	17700491	16611474	Potri.010G177500	Podel.10G179600	Unknown	0.0175961	0.0390968	0.450065
Gentisyl alcohol 5-O-glucoside	Chr10	17702516	16617918	Potri.010G177600	Podel.10G179800	Pectin lyase-like superfamily protein	ND	ND	ND
Gentisyl alcohol 5-O-glucoside	Chr10	17708507	16624493	Potri.010G177700	Podel.10G179900	Zinc-binding dehydrogenase family protein	0.00500575	0.0390968	0.128035
Gentisyl alcohol 5-O-glucoside	Chr10	17719877	16635793	Potri.010G177900	Podel.10G180000	BAK1-interacting receptor-like kinase 1	0.0266095	0.0523008	0.508779
Gentisyl alcohol 5-O-glucoside	Chr10	17727515	16635793	Potri.010G178000	Podel.10G180000	BAK1-interacting receptor-like kinase 1	ND	ND	ND
Gentisyl alcohol 5-O-glucoside	Chr10	17735048	16635793	Potri.010G178100	Podel.10G180000	BAK1-interacting receptor-like kinase 1	ND	ND	ND
Gentisyl alcohol 5-O-glucoside	Chr10	17739511	16640655	Potri.010G178200	Podel.10G180100	VALINE-TOLERANT 1	0.00906561	0.0311733	0.290813
Gentisyl alcohol 5-O-glucoside	Chr10	17753574	16652858	Potri.010G178400	Podel.10G180200	LETM1-like protein	0.00178306	0.020048	0.0889398
Gentisyl alcohol 5-O-glucoside	Chr10	17761260	16660800	Potri.010G178500	Podel.10G180300	Unknown	0.0334162	0.0312139	1.07056
Gentisyl alcohol 5-O-glucoside	Chr10	17769019	16667691	Potri.010G178600	Podel.10G180400	sister chromatid cohesion 1 protein 4	0.020419	0.0298542	0.683957
Gentisyl alcohol 5-O-glucoside	Chr10	17780792	16680163	Potri.010G178700	Podel.10G180500	Small nuclear ribonucleoprotein family protein	0	0.0416774	0
Gentisyl alcohol 5-O-glucoside	Chr10	17783435	16682985	Potri.010G178800	Podel.10G180600	beta glucosidase 42	0.00972389	0.0336362	0.28909
Gentisyl alcohol 5-O-glucoside	Chr10	17793719	16692833	Potri.010G178900	Podel.10G180700	Unknown	0.0258275	0.0506522	0.5099
Gentisyl alcohol 5-O-glucoside	Chr10	17794013	16693077	Potri.010G179000	Podel.10G180800	RNA binding (RRM/RBD/RNP motifs) family protein	0.00388526	0.0396225	0.098057
Gentisyl alcohol 5-O-glucoside	Chr10	17809228	16704003	Potri.010G179300	Podel.10G180900	Unknown	0	0.0392889	0
Gentisyl alcohol 5-O-glucoside	Chr10	17810794	16705185	Potri.010G179400	Podel.10G181000	Plant stearoyl-acyl-carrier-protein desaturase family protein	0.00435415	0.0112082	0.38848
Gentisyl alcohol 5-O-glucoside	Chr10	17822999	16718797	Potri.010G179500	Podel.10G181100	Plant stearoyl-acyl-carrier-protein desaturase family protein	ND	ND	ND
Gentisyl alcohol 5-O-glucoside	Chr10	17834515	16730208	Potri.010G179600	Podel.10G181200	chromatin assembly factor-1 (FASCIATA1) (FAS1)	0.132268	0.0479573	2.75803
Gentisyl alcohol 5-O-glucoside	Chr10	17838162	16735675	Potri.010G179700	Podel.10G181300	PEBP (phosphatidylethanolamine-binding protein) family protein	0	0.0320049	0
Gentisyl alcohol 5-O-glucoside	Chr10	17852632	16735675	Potri.010G179900	Podel.10G181300	PEBP (phosphatidylethanolamine-binding protein) family protein	ND	ND	ND
Gentisyl alcohol 5-O-glucoside	Chr10	17859105	16814587	Potri.010G180000	Podel.10G182000	HXXXD-type acyl-transferase family protein	ND	ND	ND
Gentisyl alcohol 5-O-glucoside	Chr10	17868482	16749772	Potri.010G180100	Podel.10G181400	Unknown	ND	ND	ND
Gentisyl alcohol 5-O-glucoside	Chr10	17870003	16822721	Potri.010G180200	Podel.10G182200	Unknown	0.00822715	0.0634079	0.12975
Gentisyl alcohol 5-O-glucoside	Chr10	17881073	16828606	Potri.010G180300	Podel.10G182300	Cysteine proteinases superfamily protein	0.131009	0.183963	0.712147
Gentisyl alcohol 5-O-glucoside	Chr10	17885648	16833067	Potri.010G180400	Podel.10G182400	2-phosphoglycolate phosphatase 1	0.00827839	0.0310825	0.266336
Gentisyl alcohol 5-O-glucoside	Chr10	17890978	16838292	Potri.010G180500	Podel.10G182500	UDP-galactose transporter 6	0.00216998	0.021278	0.101982
Gentisyl alcohol 5-O-glucoside	Chr10	17903920	16850482	Potri.010G180600	Podel.10G182600	IBR domain-containing protein	0.00289838	0.0313977	0.092312
Gentisyl alcohol 5-O-glucoside	Chr10	17914835	16861573	Potri.010G180700	Podel.10G182700	Spc97 / Spc98 family of spindle pole body (SBP) component	0.00438666	0.0144957	0.302618
Gentisyl alcohol 5-O-glucoside	Chr10	17925814	16872663	Potri.010G180800	Podel.10G182800	Calcineurin-like metallo-phosphoesterase superfamily protein	0.0057184	0.0261114	0.219
Gentisyl alcohol 5-O-glucoside	Chr10	17934706	16878143	Potri.010G181000	Podel.10G182900	Integrase-type DNA-binding superfamily protein	0.00782119	0.0208564	0.375002
Gentisyl alcohol 5-O-glucoside	Chr10	17951792	16896268	Potri.010G181100	Podel.10G183000	Ubiquitin fusion degradation UFD1 family protein	0.0428461	0.0858078	0.499327
Gentisyl alcohol 5-O-glucoside	Chr10	17953086	2477117	Potri.010G181200	Podel.17G027200	Ribosomal L38e protein family	ND	ND	ND
Gentisyl alcohol 5-O-glucoside	Chr10	17955615	16900001	Potri.010G181300	Podel.10G183200	AGAMOUS-like 78	0.0429751	0.0415331	1.03472
Gentisyl alcohol 5-O-glucoside	Chr10	17963258	16908614	Potri.010G181400	Podel.10G183400	dicer-like 2	0.0103169	0.0096473	1.06941
Gentisyl alcohol 5-O-glucoside	Chr10	17977995	16926241	Potri.010G181600	Podel.10G183800	high chlorophyll fluorescent 109	0.00763851	0.022348	0.341798
Gentisyl alcohol 5-O-glucoside	Chr10	17979688	16928051	Potri.010G181700	Podel.10G183900	Unknown	0.222431	0.124306	1.78938
Gentisyl alcohol 5-O-glucoside	Chr10	17981504	16929707	Potri.010G181800	Podel.10G184000	Transmembrane amino acid transporter family protein	0.00785091	0.0422647	0.185756
Gentisyl alcohol 5-O-glucoside	Chr10	17988562	16936135	Potri.010G181900	Podel.10G184100	alpha-soluble NSF attachment protein 2	0.00148075	0.0161297	0.091803
Gentisyl alcohol 5-O-glucoside	Chr10	17993018	16940569	Potri.010G182000	Podel.10G184200	Unknown	0.130235	0.126264	1.03144
Gentisyl alcohol 5-O-glucoside	Chr10	17994152	16941644	Potri.010G182100	Podel.10G184300	PLAC8 family protein	0.00804865	0.0124542	0.646262
Gentisyl alcohol 5-O-glucoside	Chr10	18003504	16952162	Potri.010G182200	Podel.10G184400	senescence associated gene 20	0.00373833	0.0228589	0.163539
Gentisyl alcohol 5-O-glucoside	Chr10	18010787	16958896	Potri.010G182300	Podel.10G184500	Protein of unknown function (DUF567)	0.00221812	0.0305775	0.0725408
Gentisyl alcohol 5-O-glucoside	Chr10	18012903	16961136	Potri.010G182400	Podel.10G184600	Unknown	0	0.0291535	0
Gentisyl alcohol 5-O-glucoside	Chr10	18017789	16965374	Potri.010G182500	Podel.10G184700	Staphylococcal nuclease homologue	0.00393272	0.0297279	0.13229
Gentisyl alcohol 5-O-glucoside	Chr10	18025181	16971663	Potri.010G182600	Podel.10G184800	UDP-Glycosyltransferase superfamily protein	0.0221555	0.0466472	0.474958
Gentisyl alcohol 5-O-glucoside	Chr10	18033274	16980953	Potri.010G182700	Podel.10G185100	Heavy metal transport/detoxification superfamily protein	ND	ND	ND
Gentisyl alcohol 5-O-glucoside	Chr10	18036564	16983672	Potri.010G182800	Podel.10G185200	Unknown	0.0553107	0.0588198	0.940342
Gentisyl alcohol 5-O-glucoside	Chr10	18041224	16988044	Potri.010G182900	Podel.10G185300	cation/H+ exchanger 4	0.00387544	0.0256083	0.151335
Gentisyl alcohol 5-O-glucoside	Chr10	18047244	17000204	Potri.010G183000	Podel.10G185400	cation/hydrogen exchanger 15	0.00604276	0.0146986	0.411111
Gentisyl alcohol 5-O-glucoside	Chr10	18054614	17006476	Potri.010G183100	Podel.10G185600	Unknown	ND	ND	ND
Gentisyl alcohol 5-O-glucoside	Chr10	18057726	17008621	Potri.010G183200	Podel.10G185700	biotin/lipoyl attachment domain-containing protein	0.0121215	0.0204966	0.59139
Gentisyl alcohol 5-O-glucoside	Chr10	18063464	17013829	Potri.010G183300	Podel.10G185800	prenylated RAB acceptor 1.B4	0.00670146	0.060762	0.11029
Gentisyl alcohol 5-O-glucoside	Chr10	18066606	17016670	Potri.010G183400	Podel.10G185900	inflorescence meristem receptor-like kinase 2	0.010851	0.0249547	0.434828
Gentisyl alcohol 5-O-glucoside	Chr10	18075601	17025237	Potri.010G183500	Podel.10G186000	laccase 12	0.00303567	0.0238684	0.127184
Gentisyl alcohol 5-O-glucoside	Chr10	18083562	17032671	Potri.010G183600	Podel.10G186100	laccase 5	ND	ND	ND
Gentisyl alcohol 5-O-glucoside	Chr10	18087757	17039819	Potri.010G183700	Podel.10G186200	Integrase-type DNA-binding superfamily protein	0.00768843	0.0155178	0.495459
Gentisyl alcohol 5-O-glucoside	Chr10	18093840	17044062	Potri.010G183800	Podel.10G186300	chromatin remodeling 42	ND	ND	ND
Gentisyl alcohol 5-O-glucoside	Chr10	18106430	17055842	Potri.010G183900	Podel.10G186400	PYR1-like 6	0.010475	0.0446941	0.234372
Gentisyl alcohol 5-O-glucoside	Chr10	18115585	17065040	Potri.010G184000	Podel.10G186600	TRICHOME BIREFRINGENCE-LIKE 33	0.0053869	0.0335745	0.160446
Gentisyl alcohol 5-O-glucoside	Chr10	18128091	17079597	Potri.010G184200	Podel.10G186800	Glycosyl hydrolase family 85	0.0117807	0.0122619	0.960761
Gentisyl alcohol 5-O-glucoside	Chr10	18133964	17085585	Potri.010G184300	Podel.10G186900	Glycosyl hydrolase family 85	ND	ND	ND
Gentisyl alcohol 5-O-glucoside	Chr10	18146378	17098206	Potri.010G184400	Podel.10G187000	Lateral organ boundaries (LOB) domain family protein	ND	ND	ND
Gentisyl alcohol 5-O-glucoside	Chr10	18158806	17112097	Potri.010G184500	Podel.10G187100	ferritin 2	0.0498162	0.0718252	0.693575
Gentisyl alcohol 5-O-glucoside	Chr10	18164713	17114922	Potri.010G184600	Podel.10G187200	histidine acid phosphatase family protein	0.00352036	0.00887366	0.39672
Gentisyl alcohol 5-O-glucoside	Chr10	18169630	17120431	Potri.010G184700	Podel.10G187300	PLAC8 family protein	0.0400491	0.0378899	1.05698
Gentisyl alcohol 5-O-glucoside	Chr10	18176822	17126221	Potri.010G184800	Podel.10G187400	XH/XS domain-containing protein	0.00558691	0.0272476	0.205042
Gentisyl alcohol 5-O-glucoside	Chr10	18185585	17135262	Potri.010G184900	Podel.10G187500	Eukaryotic translation initiation factor 2 subunit 1	0.00125418	0.0354571	0.0353718
Gentisyl alcohol 5-O-glucoside	Chr10	18190869	17145379	Potri.010G185000	Podel.10G187600	S-adenosyl-L-methionine-dependent methyltransferases superfamily protein	0.00873902	0.0121215	0.720954
Gentisyl alcohol 5-O-glucoside	Chr10	18196726	17151367	Potri.010G185100	Podel.10G187700	Peptide-N4-(N-acetyl-beta-glucosaminyl)asparagine amidase A protein	0.0382277	0.0765513	0.499373
Gentisyl alcohol 5-O-glucoside	Chr10	18200328	17153907	Potri.010G185200	Podel.10G187800	Ankyrin repeat family protein	0.0100609	0.0156971	0.640942
Gentisyl alcohol 5-O-glucoside	Chr10	18210880	17162499	Potri.010G185300	Podel.10G187900	Leucine-rich repeat protein kinase family protein	0.00743291	0.0132527	0.560861
Gentisyl alcohol 5-O-glucoside	Chr10	18217208	17168581	Potri.010G185400	Podel.10G188000	Pollen Ole e 1 allergen and extensin family protein	0.00742887	0.0076629	0.969459
Gentisyl alcohol 5-O-glucoside	Chr10	18218332	17169715	Potri.010G185500	Podel.10G188100	Mad3/BUB1 homology region 1	0.00900461	0.022348	0.402927
Gentisyl alcohol 5-O-glucoside	Chr10	18225237	17176767	Potri.010G185600	Podel.10G188200	Outer membrane OMP85 family protein	0.0314205	0.0564515	0.556593
Gentisyl alcohol 5-O-glucoside	Chr10	18236476	17187496	Potri.010G185700	Podel.10G188300	Homeodomain-like superfamily protein	0.043785	0.054429	0.804443
Gentisyl alcohol 5-O-glucoside	Chr10	18121281	NA	Potri.010G184100	NA	P-loop containing nucleoside triphosphate hydrolases superfamily protein	ND	ND	ND
Gentisyl alcohol 5-O-glucoside	Chr10	17974578	NA	Potri.010G181500	NA	glutamate-ammonia ligases;catalytics;glutamate-ammonia ligases	ND	ND	ND
Gentisyl alcohol 5-O-glucoside	Chr10	17931714	NA	Potri.010G180900	NA	GDSL-like Lipase/Acylhydrolase family protein	ND	ND	ND
Gentisyl alcohol 5-O-glucoside	Chr10	17849922	NA	Potri.010G179800	NA	chromatin assembly factor-1 (FASCIATA1) (FAS1)	ND	ND	ND
Gentisyl alcohol 5-O-glucoside	Chr10	17798082	NA	Potri.010G179200	NA	Unknown	ND	ND	ND
Gentisyl alcohol 5-O-glucoside	Chr10	17794274	NA	Potri.010G179100	NA	Unknown	ND	ND	ND
Gentisyl alcohol 5-O-glucoside	Chr10	17740553	NA	Potri.010G178300	NA	Unknown	ND	ND	ND
Gentisyl alcohol 5-O-glucoside	Chr10	17715995	NA	Potri.010G177800	NA	Unknown	ND	ND	ND
Gentisyl alcohol 5-O-glucoside	Chr10	17673813	NA	Potri.010G177200	NA	Vps51/Vps67 family (components of vesicular transport) protein	ND	ND	ND
Gentisyl alcohol 5-O-glucoside	Chr10	17650177	NA	Potri.010G176800	NA	DegP protease 10	ND	ND	ND
Gentisyl alcohol 5-O-glucoside	Chr10	17614706	NA	Potri.010G176300	NA	floral homeotic protein (HUA1)	ND	ND	ND
Gentisyl alcohol 5-O-glucoside	Chr10	NA	16167097	NA	Podel.10G172700	Unknown	ND	ND	ND
Gentisyl alcohol 5-O-glucoside	Chr10	NA	16282448	NA	Podel.10G174500	Cation efflux family protein	ND	ND	ND
Gentisyl alcohol 5-O-glucoside	Chr10	NA	16302756	NA	Podel.10G174700	Unknown	ND	ND	ND
Gentisyl alcohol 5-O-glucoside	Chr10	NA	16521336	NA	Podel.10G178100	Unknown	ND	ND	ND
Gentisyl alcohol 5-O-glucoside	Chr10	NA	16523139	NA	Podel.10G178200	floral homeotic protein (HUA1)	ND	ND	ND
Gentisyl alcohol 5-O-glucoside	Chr10	NA	16560555	NA	Podel.10G178700	DegP protease 10	ND	ND	ND
Gentisyl alcohol 5-O-glucoside	Chr10	NA	16572306	NA	Podel.10G179000	Unknown	ND	ND	ND
Gentisyl alcohol 5-O-glucoside	Chr10	NA	16583854	NA	Podel.10G179200	Vps51/Vps67 family (components of vesicular transport) protein	ND	ND	ND
Gentisyl alcohol 5-O-glucoside	Chr10	NA	16588295	NA	Podel.10G179300	Vps51/Vps67 family (components of vesicular transport) protein	ND	ND	ND
Gentisyl alcohol 5-O-glucoside	Chr10	NA	16613344	NA	Podel.10G179700	Pectin lyase-like superfamily protein	ND	ND	ND
Gentisyl alcohol 5-O-glucoside	Chr10	NA	16755119	NA	Podel.10G181500	PEBP (phosphatidylethanolamine-binding protein) family protein	ND	ND	ND
Gentisyl alcohol 5-O-glucoside	Chr10	NA	16760581	NA	Podel.10G181600	HXXXD-type acyl-transferase family protein	ND	ND	ND
Gentisyl alcohol 5-O-glucoside	Chr10	NA	16764054	NA	Podel.10G181700	HXXXD-type acyl-transferase family protein	ND	ND	ND
Gentisyl alcohol 5-O-glucoside	Chr10	NA	16768008	NA	Podel.10G181800	Unknown	ND	ND	ND
Gentisyl alcohol 5-O-glucoside	Chr10	NA	16783268	NA	Podel.10G181900	RmlC-like cupins superfamily protein	ND	ND	ND
Gentisyl alcohol 5-O-glucoside	Chr10	NA	16821674	NA	Podel.10G182100	Unknown	ND	ND	ND
Gentisyl alcohol 5-O-glucoside	Chr10	NA	16897741	NA	Podel.10G183100	Ribosomal L38e protein family	ND	ND	ND
Gentisyl alcohol 5-O-glucoside	Chr10	NA	16906327	NA	Podel.10G183300	Unknown	ND	ND	ND
Gentisyl alcohol 5-O-glucoside	Chr10	NA	16919268	NA	Podel.10G183500	Unknown	ND	ND	ND
Gentisyl alcohol 5-O-glucoside	Chr10	NA	16920721	NA	Podel.10G183600	glutamate-ammonia ligases;catalytics;glutamate-ammonia ligases	ND	ND	ND
Gentisyl alcohol 5-O-glucoside	Chr10	NA	16924181	NA	Podel.10G183700	organic cation/carnitine transporter 2	ND	ND	ND
Gentisyl alcohol 5-O-glucoside	Chr10	NA	16974362	NA	Podel.10G184900	Unknown	ND	ND	ND
Gentisyl alcohol 5-O-glucoside	Chr10	NA	16975378	NA	Podel.10G185000	UDP-Glycosyltransferase superfamily protein	ND	ND	ND
Gentisyl alcohol 5-O-glucoside	Chr10	NA	17005772	NA	Podel.10G185500	Unknown	ND	ND	ND
Gentisyl alcohol 5-O-glucoside	Chr10	NA	17060371	NA	Podel.10G186500	Unknown	ND	ND	ND
Gentisyl alcohol 5-O-glucoside	Chr10	NA	17073358	NA	Podel.10G186700	P-loop containing nucleoside triphosphate hydrolases superfamily protein	ND	ND	ND
Phyllocolpa sp.	Chr13	14100255	14573709	Potri.013G128900	Podel.13G138400.1.p	tetratricopeptide repeat (TPR)-containing protein	0.0686377	0.0864759	0.793721
Phyllocolpa sp.	Chr13	14115074	14589730	Potri.013G129000	Podel.13G138500.1.p	Unknown	0.0148226	0.00638302	2.3222
Phyllocolpa sp.	Chr13	14116889	14591602	Potri.013G129100	Podel.13G138600.1.p	Tetratricopeptide repeat (TPR)-like superfamily protein	0.00439497	0.0155446	0.282733
Phyllocolpa sp.	Chr13	14121858	NA	Potri.013G129200	NA	Phosphate-responsive 1 family protein	ND	ND	ND
Phyllocolpa sp.	Chr13	14123674	NA	Potri.013G129300	NA	Pentatricopeptide repeat (PPR-like) superfamily protein	ND	ND	ND
Phyllocolpa sp.	Chr13	14131871	NA	Potri.013G129400	Podel.13G138400.1.p	tetratricopeptide repeat (TPR)-containing protein	0.0619662	0.0213933	2.89652
Phyllocolpa sp.	Chr13	14145144	14598995	Potri.013G129600	Podel.13G138700.1.p	ribosomal protein S19	0.00664089	0.0455548	0.145778
Phyllocolpa sp.	Chr13	14152049	NA	Potri.013G129700	Podel.13G138600.1.p	Tetratricopeptide repeat (TPR)-like superfamily protein	0.149416	0.0435544	3.43056
Phyllocolpa sp.	Chr13	14156936	14612850	Potri.013G129800	Podel.13G138800.1.p	basic helix-loop-helix (bHLH) DNA-binding superfamily protein	0.0058747	0.00710906	0.826369
Phyllocolpa sp.	Chr13	14162816	14621980	Potri.013G129900	Podel.13G138900.1.p	Protein of unknown function (DUF506)	0.00726398	0.0259093	0.280362
Phyllocolpa sp.	Chr13	14174143	14635991	Potri.013G130000	Podel.13G139000.1.p	Protein kinase superfamily protein	0.00884705	0.01862	0.475136
Phyllocolpa sp.	Chr13	14185348	14646953	Potri.013G130100	Podel.13G139100.1.p	Unknown	0.00599703	0.0423393	0.141642
Phyllocolpa sp.	Chr13	14187548	14649108	Potri.013G130200	Podel.13G139200.1.p	Unknown	0.0784003	0.108296	0.723945
Phyllocolpa sp.	Chr13	14188452	14650030	Potri.013G130300	Podel.13G139300.1.p	Unknown	0.00258621	0.0160864	0.16077
Phyllocolpa sp.	Chr13	14201383	14662825	Potri.013G130400	Podel.13G139400.1.p	Glycosyl hydrolase superfamily protein	0.0049318	0.0211406	0.233286
Phyllocolpa sp.	Chr13	14208265	14669528	Potri.013G130500	Podel.13G139500.1.p	Core-2/I-branching beta-1,6-N-acetylglucosaminyltransferase family protein	0.03458	0.0413541	0.836191
Phyllocolpa sp.	Chr13	14212198	14673321	Potri.013G130600	Podel.13G139600.1.p	Pentatricopeptide repeat (PPR) superfamily protein	0.0399057	0.0446239	0.894268
Phyllocolpa sp.	Chr13	14220462	14682216	Potri.013G130700	Podel.13G139700.1.p	Unknown	0.00983782	0.00603321	1.63061
Phyllocolpa sp.	Chr13	14232136	14690138	Potri.013G130800	Podel.13G139800.1.p	ubiquitin-conjugating enzyme 25	0.0073756	0.0143511	0.513941
Phyllocolpa sp.	Chr13	14237805	14695470	Potri.013G130900	Podel.13G139900.1.p	myb domain protein 97	0.00981796	0.00830746	1.18183
Phyllocolpa sp.	Chr13	14240822	14698996	Potri.013G131000	Podel.13G140000.1.p	Polyketide cyclase/dehydrase and lipid transport superfamily protein	0.0894222	0.0790706	1.13092
Phyllocolpa sp.	Chr13	14241771	14700272	Potri.013G131100	Podel.13G140100.1.p	two-pore channel 1	0.00763029	0.0157409	0.484744
Phyllocolpa sp.	Chr13	14263846	14721805	Potri.013G131200	Podel.13G140200.1.p	metallothionein 2A	0.0116281	0.0451264	0.257679
Phyllocolpa sp.	Chr13	14267802	14725246	Potri.013G131300	Podel.13G140300.1.p	glucan synthase-like 5	0.0029607	0.0276848	0.106943
Phyllocolpa sp.	Chr13	14273959	NA	Potri.013G131400	NA	Unknown	ND	ND	ND
Phyllocolpa sp.	Chr13	14280739	14738057	Potri.013G131500	Podel.13G140400.1.p	Bifunctional inhibitor/lipid-transfer protein/seed storage 2S albumin superfamily protein	0	0.0202715	0
Phyllocolpa sp.	Chr13	14282730	14740273	Potri.013G131600	Podel.13G140500.1.p	Protein of unknown function (DUF1421)	0.00328835	0.0270117	0.121738
Phyllocolpa sp.	Chr13	14291684	14749295	Potri.013G131700	Podel.13G140600.1.p	Uncharacterised protein family (UPF0497)	0.00265487	0.0377914	0.0702507
Phyllocolpa sp.	Chr13	14293400	14751238	Potri.013G131800	Podel.13G140800.1.p	lumazine-binding family protein	0.00641887	0.0312274	0.205552
Phyllocolpa sp.	Chr13	14304400	14762045	Potri.013G131900	Podel.13G140900.1.p	Unknown	0.0126853	0	inf
Phyllocolpa sp.	Chr13	14307740	14765638	Potri.013G132000	Podel.13G141000.1.p	LORELEI-LIKE-GPI-ANCHORED PROTEIN 1	0.062297	0.129169	0.48229
Phyllocolpa sp.	Chr13	14310098	14767733	Potri.013G132100	Podel.13G141100.1.p	DTW domain-containing protein	0.00671646	0.015152	0.443271
Phyllocolpa sp.	Chr13	14316034	14773776	Potri.013G132200	Podel.13G141200.1.p	Thioredoxin superfamily protein	0.0136471	0.0139864	0.975738
Phyllocolpa sp.	Chr13	14351365	14812293	Potri.013G132300	Podel.13G141300.1.p	RING membrane-anchor 1	0.0116024	0.0167605	0.69225
Phyllocolpa sp.	Chr13	14368290	14818862	Potri.013G132400	Podel.13G141400.1.p	Serine protease inhibitor (SERPIN) family protein	0.0935792	0.112359	0.832857
Phyllocolpa sp.	Chr13	14373811	14820279	Potri.013G132500	Podel.13G141500.1.p	Tetratricopeptide repeat (TPR)-like superfamily protein	0.00736824	0.0356535	0.206662
Phyllocolpa sp.	Chr13	14378280	NA	Potri.013G132600	Podel.13G141500.1.p	Tetratricopeptide repeat (TPR)-like superfamily protein	0.479819	0.268697	1.78572
Phyllocolpa sp.	Chr13	14386180	NA	Potri.013G132800	Podel.13G141600.1.p	Tetratricopeptide repeat (TPR)-like superfamily protein	0.546716	0.310325	1.76175
Phyllocolpa sp.	Chr13	14388208	14831745	Potri.013G132900	Podel.13G141700.1.p	Protein kinase superfamily protein	0.635218	0.448321	1.41688
Phyllocolpa sp.	Chr13	14392832	NA	Potri.013G133000	Podel.13G141800.1.p	Tetratricopeptide repeat (TPR)-like superfamily protein	0.0380932	0.040929	0.930713
Phyllocolpa sp.	Chr13	14396434	14839705	Potri.013G133100	Podel.13G141900.1.p	Leucine-rich repeat protein kinase family protein	NC	NC	NC
Phyllocolpa sp.	Chr13	14413934	14855842	Potri.013G133200	Podel.13G142100.1.p	Unknown	0.00932793	0.0387083	0.24098
Phyllocolpa sp.	Chr13	14419082	14862297	Potri.013G133300	Podel.13G142200.1.p	Unknown	0.0665364	0.0838862	0.793175
Phyllocolpa sp.	Chr13	14447358	14879271	Potri.013G133400	Podel.13G142400.1.p	ankyrin repeat family protein	0.0989322	0.0484709	2.04106
Phyllocolpa sp.	Chr13	14449504	14932021	Potri.013G133500	Podel.13G142800.1.p	Ankyrin repeat family protein	0.243018	0.175492	1.38478
Phyllocolpa sp.	Chr13	14458901	NA	Potri.013G133600	NA	Unknown	ND	ND	ND
Phyllocolpa sp.	Chr13	14484081	14974978	Potri.013G134000	Podel.13G143200.1.p	Acyl-CoA N-acyltransferases (NAT) superfamily protein	0.00556331	0.0372169	0.149483
Phyllocolpa sp.	Chr13	14486695	NA	Potri.013G134100	Podel.13G143200.1.p	Acyl-CoA N-acyltransferases (NAT) superfamily protein	0.292091	0.296229	0.986033
Phyllocolpa sp.	Chr13	14490064	15064441	Potri.013G134200	Podel.13G143500.1.p	Tetraspanin family protein	0.00389106	0.00680277	0.571982
Phyllocolpa sp.	Chr13	14496389	NA	Potri.013G134300	NA	expansin B3	ND	ND	ND
Phyllocolpa sp.	Chr13	14501593	15148627	Potri.013G134400	Podel.13G144500.1.p	ribonuclease 1	0.186822	0.211549	0.883116
Phyllocolpa sp.	Chr13	14526368	NA	Potri.013G134600	Podel.13G145000.1.p	ankyrin repeat family protein	NC	NC	NC
Phyllocolpa sp.	Chr13	14531773	15183455	Potri.013G134700	Podel.13G145100.1.p	GCR2-like 2	0.0139252	0.0177681	0.783722
Phyllocolpa sp.	Chr13	14537716	15189168	Potri.013G134800	Podel.13G145200.1.p	alpha/beta-Hydrolases superfamily protein	0.00420169	0.013575	0.309516
Phyllocolpa sp.	Chr13	14549460	NA	Potri.013G135000	Podel.13G145300.1.p	alpha/beta-Hydrolases superfamily protein	0.0884845	0.142181	0.622338
Phyllocolpa sp.	Chr13	14566228	15204089	Potri.013G135200	Podel.13G145500.1.p	Major facilitator superfamily protein	0	0.00524936	0
Phyllocolpa sp.	Chr13	14571278	15209570	Potri.013G135300	Podel.13G145600.1.p	pre-mRNA splicing factor-related	0.000542864	0.00814451	0.066654
Phyllocolpa sp.	Chr13	14575098	15213413	Potri.013G135400	Podel.13G145700.1.p	Unknown	0.157893	0.156855	1.00662
Phyllocolpa sp.	Chr13	14578575	15216461	Potri.013G135500	Podel.13G145800.1.p	protochlorophyllide oxidoreductase A	0.00219098	0.0246356	0.0889354
Phyllocolpa sp.	Chr13	14588414	15225513	Potri.013G135600	Podel.13G145900.1.p	Integrase-type DNA-binding superfamily protein	0.00918848	0.00967755	0.949463
Phyllocolpa sp.	Chr13	14603301	15241153	Potri.013G135700	Podel.13G146000.1.p	Regulator of Vps4 activity in the MVB pathway protein	0.228635	0.248986	0.918264
Phyllocolpa sp.	Chr13	14610786	15248092	Potri.013G135800	Podel.13G146100.1.p	Late embryogenesis abundant (LEA) hydroxyproline-rich glycoprotein family	0	0.0122202	0
Phyllocolpa sp.	Chr13	14613169	15250548	Potri.013G135900	Podel.13G146200.1.p	Unknown	0.0111423	0.0499664	0.222995
Phyllocolpa sp.	Chr13	14615648	15252737	Potri.013G136000	Podel.13G146300.1.p	Radical SAM superfamily protein	0.00608972	0.019609	0.310558
Phyllocolpa sp.	Chr13	14627684	15263446	Potri.013G136100	Podel.13G146400.1.p	epidermal patterning factor 1	0.00683181	0	inf
Phyllocolpa sp.	Chr13	14632266	15268417	Potri.013G136200	Podel.13G146500.1.p	ELMO/CED-12 family protein	0.168785	0.20425	0.826368
Phyllocolpa sp.	Chr13	14658425	NA	Potri.013G136500	Podel.13G154800.1.p	ribosomal protein L2	0.00474986	0.0025685	1.84928
Phyllocolpa sp.	Chr13	14660556	NA	Potri.013G136600	Podel.13G150100.1.p	ribosomal protein L22	0.2057	0.222931	0.92271
Phyllocolpa sp.	Chr13	14665903	NA	Potri.013G136700	Podel.13G163000.1.p	photosynthetic electron transfer B	0	0	0
Phyllocolpa sp.	Chr13	14666884	NA	Potri.013G136800	Podel.13G150900.1.p	photosynthetic electron transfer D	0.135052	0.120152	1.12401
Phyllocolpa sp.	Chr13	14669981	NA	Potri.013G136900	Podel.13G148200.1.p	photosystem II reaction center protein H	0	0.018238	0
Phyllocolpa sp.	Chr13	14670208	NA	Potri.013G137000	Podel.13G170500.1.p	photosystem II reaction center protein N	0	0	0
Phyllocolpa sp.	Chr13	14670826	15317025	Potri.013G137100	Podel.13G147900.1.p	photosystem II reaction center protein B	NC	NC	NC
Phyllocolpa sp.	Chr13	14681736	NA	Potri.013G137200	NA	glutathione S-transferase TAU 19	ND	ND	ND
Phyllocolpa sp.	Chr13	14684272	15320267	Potri.013G137300	Podel.13G148300.1.p	photosynthetic electron transfer B	0.00208045	0.0125526	0.165738
Phyllocolpa sp.	Chr13	14685864	NA	Potri.013G137400	Podel.13G148200.1.p	photosystem II reaction center protein H	0	0.0557532	0
Phyllocolpa sp.	Chr13	14685919	NA	Potri.013G137500	Podel.13G170500.1.p	photosystem II reaction center protein N	0	0	0
Phyllocolpa sp.	Chr13	14717949	NA	Potri.013G137700	Podel.13G174900.1.p	ATP synthase subunit C family protein	0	0	0
Phyllocolpa sp.	Chr13	14718853	NA	Potri.013G137800	Podel.13G176800.1.p	Unknown	0	0	0
Phyllocolpa sp.	Chr13	14719426	NA	Potri.013G137900	Podel.13G176700.1.p	ATPase, F0 complex, subunit B/B\', bacterial/chloroplast	0.100852	0.122755	0.82157
Phyllocolpa sp.	Chr13	14723480	NA	Potri.013G138100	Podel.13G153600.1.p	photosystem II reaction center protein K precursor	0	0	0
Phyllocolpa sp.	Chr13	14727320	NA	Potri.013G138200	Podel.13G162800.1.p	maturase K	0	0	0
Phyllocolpa sp.	Chr13	14730972	15329368	Potri.013G138400	Podel.13G149400.1.p	ribosomal protein L2	0.00390435	0	inf
Phyllocolpa sp.	Chr13	14733467	15331494	Potri.013G138500	Podel.13G149500.1.p	Chloroplast Ycf2;ATPase, AAA type, core	NC	NC	NC
Phyllocolpa sp.	Chr13	14741669	NA	Potri.013G138600	Podel.13G154800.1.p	ribosomal protein L2	0	0	0
Phyllocolpa sp.	Chr13	14750413	NA	Potri.013G138700	Podel.13G153000.1.p	Chloroplast Ycf2;ATPase, AAA type, core	0	0	0
Phyllocolpa sp.	Chr13	14752339	NA	Potri.013G138800	Podel.13G152800.1.p	NADH-Ubiquinone/plastoquinone (complex I) protein	0.0162239	0.0102067	1.58953
Phyllocolpa sp.	Chr13	14754882	NA	Potri.013G138900	Podel.13G157000.1.p	ribosomal protein S7	0	0	0
Phyllocolpa sp.	Chr13	14755958	NA	Potri.013G139000	Podel.13G155500.1.p	ribosomal protein S12C	0.0655281	0.0973448	0.673154
Phyllocolpa sp.	Chr13	14757219	NA	Potri.013G139100	NA	Unknown	ND	ND	ND
Phyllocolpa sp.	Chr13	14765441	NA	Potri.013G139200	NA	Unknown	ND	ND	ND
Phyllocolpa sp.	Chr13	14771293	NA	Potri.013G139300	NA	NADH-Ubiquinone oxidoreductase (complex I), chain 5 protein	ND	ND	ND
Phyllocolpa sp.	Chr13	14772455	15364982	Potri.013G139400	Podel.13G151500.1.p	Cytochrome C assembly protein	NC	NC	NC
Phyllocolpa sp.	Chr13	14775554	NA	Potri.013G139500	NA	Unknown	ND	ND	ND
Phyllocolpa sp.	Chr13	14779861	NA	Potri.013G139600	Podel.13G158600.1.p	NAD(P)H dehydrogenase subunit H	0.799075	0.302641	2.64034
Phyllocolpa sp.	Chr13	14783992	NA	Potri.013G139700	NA	Unknown	ND	ND	ND
Phyllocolpa sp.	Chr13	14788312	15372581	Potri.013G139800	Podel.13G151900.1.p	Unknown	0.0584593	0.0456415	1.28084
Phyllocolpa sp.	Chr13	14790129	NA	Potri.013G139900	NA	Unknown	ND	ND	ND
Phyllocolpa sp.	Chr13	14791829	NA	Potri.013G140000	NA	Unknown	ND	ND	ND
Phyllocolpa sp.	Chr13	14794072	15378460	Potri.013G140100	Podel.13G152400.1.p	Unknown	0.00465118	0.00666671	0.697672
Phyllocolpa sp.	Chr13	14797936	15382492	Potri.013G140200	Podel.13G152700.1.p	Ribosomal protein S7p/S5e family protein	NC	NC	NC
Phyllocolpa sp.	Chr13	14811318	15396219	Potri.013G140300	Podel.13G153300.1.p	ribosomal protein L22	NC	NC	NC
Phyllocolpa sp.	Chr13	14812380	NA	Potri.013G140400	Podel.13G156200.1.p	structural constituent of ribosome	0.972167	0.263825	3.68489
Phyllocolpa sp.	Chr13	14813515	NA	Potri.013G140500	Podel.13G156100.1.p	ribosomal protein L16	0.277864	0.215475	1.28954
Phyllocolpa sp.	Chr13	14814563	NA	Potri.013G140600	Podel.13G156000.1.p	ribosomal protein L14	0.173764	0.194522	0.893288
Phyllocolpa sp.	Chr13	14815136	NA	Potri.013G140700	Podel.13G148800.1.p	ribosomal protein S8	0.194811	0.129479	1.50458
Phyllocolpa sp.	Chr13	14816731	NA	Potri.013G140800	Podel.13G170100.1.p	RNA polymerase subunit alpha	NC	NC	NC
Phyllocolpa sp.	Chr13	14820296	NA	Potri.013G140900	Podel.13G164500.1.p	Unknown	0.411454	0.583566	0.705069
Phyllocolpa sp.	Chr13	14828217	NA	Potri.013G141000	NA	Unknown	ND	ND	ND
Phyllocolpa sp.	Chr13	14836710	NA	Potri.013G141100	NA	acetyl-CoA carboxylase carboxyl transferase subunit beta	ND	ND	ND
Phyllocolpa sp.	Chr13	14837889	NA	Potri.013G141200	NA	Unknown	ND	ND	ND
Phyllocolpa sp.	Chr13	14844509	NA	Potri.013G141300	NA	Unknown	ND	ND	ND
Phyllocolpa sp.	Chr13	14845563	NA	Potri.013G141400	Podel.13G168000.1.p	photosystem II reaction center protein G	NC	NC	NC
Phyllocolpa sp.	Chr13	14849394	NA	Potri.013G141500	Podel.13G167100.1.p	chloroplast ribosomal protein S4	0.258456	0.143369	1.80273
Phyllocolpa sp.	Chr13	14850345	NA	Potri.013G141600	Podel.13G168900.1.p	Unknown	0	0	0
Phyllocolpa sp.	Chr13	14851611	NA	Potri.013G141700	Podel.13G167600.1.p	Tetratricopeptide repeat (TPR)-like superfamily protein	0.309336	0.317492	0.97431
Phyllocolpa sp.	Chr13	14853384	NA	Potri.013G141800	Podel.13G173400.1.p	Photosystem I, PsaA/PsaB protein	0.0196733	0	inf
Phyllocolpa sp.	Chr13	14855716	NA	Potri.013G141900	NA	germin-like protein 1	ND	ND	ND
Phyllocolpa sp.	Chr13	14865069	NA	Potri.013G142000	Podel.13G174000.1.p	Unknown	0	0	0
Phyllocolpa sp.	Chr13	14865774	NA	Potri.013G142100	Podel.13G174100.1.p	photosystem II reaction center protein M	0	0	0
Phyllocolpa sp.	Chr13	14870526	NA	Potri.013G142200	Podel.13G176000.1.p	RNA polymerase subunit beta	0.00318297	0.00651358	0.488667
Phyllocolpa sp.	Chr13	14873762	NA	Potri.013G142300	Podel.13G176100.1.p	DNA-directed RNA polymerase family protein	0	0	0
Phyllocolpa sp.	Chr13	14875570	NA	Potri.013G142400	Podel.13G176300.1.p	DNA-directed RNA polymerase family protein	0.51456	0.0728036	7.06779
Phyllocolpa sp.	Chr13	14880122	NA	Potri.013G142500	NA	Unknown	ND	ND	ND
Phyllocolpa sp.	Chr13	14881211	NA	Potri.013G142600	Podel.13G176400.1.p	ribosomal protein S2	0.075319	0.063418	1.18766
Phyllocolpa sp.	Chr13	14882770	NA	Potri.013G142700	Podel.13G174900.1.p	ATP synthase subunit C family protein	0.491901	0.594972	0.826763
Phyllocolpa sp.	Chr13	14884552	15405653	Potri.013G142800	Podel.13G153800.1.p	ATP synthase subunit alpha	0.0614967	0.070362	0.874004
Phyllocolpa sp.	Chr13	14884766	15408025	Potri.013G142900	Podel.13G154000.1.p	Unknown	0	0	0
Phyllocolpa sp.	Chr13	14889638	15414326	Potri.013G143000	Podel.13G154400.1.p	photosystem II reaction center protein K precursor	0.0224456	0	inf
Phyllocolpa sp.	Chr13	14892237	15418436	Potri.013G143100	Podel.13G154500.1.p	maturase K	0.0398024	0.0245263	1.62284
Phyllocolpa sp.	Chr13	14894928	15419387	Potri.013G143200	Podel.13G154600.1.p	photosystem II reaction center protein A	0	0.00401339	0
Phyllocolpa sp.	Chr13	14917717	NA	Potri.013G143500	Podel.13G146500.1.p	ELMO/CED-12 family protein	0.422791	0.300809	1.40551
Phyllocolpa sp.	Chr13	14922151	NA	Potri.013G143600	Podel.13G146600.1.p	Unknown	0.16009	0.100346	1.59538
Phyllocolpa sp.	Chr13	14943101	15894162	Potri.013G143700	Podel.13G181100.1.p	O-methyltransferase family protein	0.0430158	0.04124	1.04306
Phyllocolpa sp.	Chr13	14955517	15942712	Potri.013G143900	Podel.13G181200.1.p	UDP-glucosyl transferase 78D2	0.0132229	0.0329542	0.401251
Phyllocolpa sp.	Chr13	14971613	15957165	Potri.013G144000	Podel.13G181300.1.p	Protein of unknown function (DUF789)	0.0074873	0.026308	0.284602
Phyllocolpa sp.	Chr13	14996475	15987555	Potri.013G144100	Podel.13G181400.1.p	Protein phosphatase 2C family protein	0.00273973	0.0220604	0.124192
Phyllocolpa sp.	Chr13	15002061	15993506	Potri.013G144200	Podel.13G181500.1.p	cell wall protein precursor, putative	0.194166	0.198502	0.978157
Phyllocolpa sp.	Chr13	15016614	16010097	Potri.013G144300	Podel.13G181700.1.p	Auxin-responsive GH3 family protein	0.00364167	0.0148275	0.245602
Phyllocolpa sp.	Chr13	15033842	16024625	Potri.013G144400	Podel.13G181800.1.p	Unknown	0.156794	0.134162	1.16868
Phyllocolpa sp.	Chr13	15040185	16030507	Potri.013G144500	Podel.13G181900.1.p	Unknown	0.024002	0.0255344	0.939989
Phyllocolpa sp.	Chr13	15059124	16050078	Potri.013G144600	Podel.13G182000.1.p	STRUBBELIG-receptor family 3	0.0659309	0.0385639	1.70965
Phyllocolpa sp.	Chr13	15070349	16060693	Potri.013G144700	Podel.13G182200.1.p	Secretory carrier membrane protein (SCAMP) family protein	0.00286328	0.00948629	0.301834
Phyllocolpa sp.	Chr13	15077481	16067736	Potri.013G144800	Podel.13G182300.1.p	Pentatricopeptide repeat (PPR) superfamily protein	0.00338637	0.0191023	0.177275
Phyllocolpa sp.	Chr13	15081428	16071855	Potri.013G144900	Podel.13G182400.1.p	Unknown	-2	-2	NC
Phyllocolpa sp.	Chr13	15082007	16072127	Potri.013G145000	Podel.13G182500.1.p	Pentatricopeptide repeat (PPR-like) superfamily protein	0.00573206	0.0145283	0.394544
Phyllocolpa sp.	Chr13	15086788	16078209	Potri.013G145100	Podel.13G182600.1.p	Unknown	0	0.0636424	0
Phyllocolpa sp.	Chr13	15087973	NA	Potri.013G145200	NA	Unknown	ND	ND	ND
Phyllocolpa sp.	Chr13	15090012	16080951	Potri.013G145300	Podel.13G182700.1.p	nuclear assembly factor 1	0.0075878	0.0158079	0.480001
Phyllocolpa sp.	Chr13	15097066	16087642	Potri.013G145400	Podel.13G182800.1.p	Developmental regulator, ULTRAPETALA	0.00181351	0.0131944	0.137446
Phyllocolpa sp.	Chr13	NA	15765577	NA	Podel.13G174800.1.p	ATPase, F0 complex, subunit A protein	ND	ND	ND
Phyllocolpa sp.	Chr13	NA	15812640	NA	Podel.13G176500.1.p	ATPase, F0 complex, subunit A protein	ND	ND	ND
Phyllocolpa sp.	Chr13	NA	15619502	NA	Podel.13G166100.1.p	CemA-like proton extrusion protein-related	ND	ND	ND
Phyllocolpa sp.	Chr13	NA	15717645	NA	Podel.13G172100.1.p	CemA-like proton extrusion protein-related	ND	ND	ND
Phyllocolpa sp.	Chr13	NA	15742162	NA	Podel.13G173500.1.p	chloroplast ribosomal protein S14	ND	ND	ND
Phyllocolpa sp.	Chr13	NA	15487771	NA	Podel.13G158500.1.p	chloroplast ribosomal protein S15	ND	ND	ND
Phyllocolpa sp.	Chr13	NA	15498317	NA	Podel.13G159600.1.p	chloroplast ribosomal protein S15	ND	ND	ND
Phyllocolpa sp.	Chr13	NA	15559057	NA	Podel.13G162500.1.p	chloroplast ribosomal protein S15	ND	ND	ND
Phyllocolpa sp.	Chr13	NA	15866625	NA	Podel.13G180400.1.p	chloroplast ribosomal protein S15	ND	ND	ND
Phyllocolpa sp.	Chr13	NA	15310110	NA	Podel.13G147000.1.p	electron carriers	ND	ND	ND
Phyllocolpa sp.	Chr13	NA	15615195	NA	Podel.13G165600.1.p	electron carriers	ND	ND	ND
Phyllocolpa sp.	Chr13	NA	15713341	NA	Podel.13G171600.1.p	electron carriers	ND	ND	ND
Phyllocolpa sp.	Chr13	NA	15362862	NA	Podel.13G151400.1.p	iron-sulfur cluster binding;electron carriers;4 iron, 4 sulfur cluster binding	ND	ND	ND
Phyllocolpa sp.	Chr13	NA	15552958	NA	Podel.13G161700.1.p	iron-sulfur cluster binding;electron carriers;4 iron, 4 sulfur cluster binding	ND	ND	ND
Phyllocolpa sp.	Chr13	NA	15860525	NA	Podel.13G179700.1.p	iron-sulfur cluster binding;electron carriers;4 iron, 4 sulfur cluster binding	ND	ND	ND
Phyllocolpa sp.	Chr13	NA	15632225	NA	Podel.13G166900.1.p	NADH dehydrogenase subunit J	ND	ND	ND
Phyllocolpa sp.	Chr13	NA	15656370	NA	Podel.13G167900.1.p	NADH dehydrogenase subunit J	ND	ND	ND
Phyllocolpa sp.	Chr13	NA	15669103	NA	Podel.13G168600.1.p	NADH dehydrogenase subunit J	ND	ND	ND
Phyllocolpa sp.	Chr13	NA	15730368	NA	Podel.13G172900.1.p	NADH dehydrogenase subunit J	ND	ND	ND
Phyllocolpa sp.	Chr13	NA	15631018	NA	Podel.13G166700.1.p	NADH:ubiquinone/plastoquinone oxidoreductase, chain 3 protein	ND	ND	ND
Phyllocolpa sp.	Chr13	NA	15657694	NA	Podel.13G168100.1.p	NADH:ubiquinone/plastoquinone oxidoreductase, chain 3 protein	ND	ND	ND
Phyllocolpa sp.	Chr13	NA	15667897	NA	Podel.13G168400.1.p	NADH:ubiquinone/plastoquinone oxidoreductase, chain 3 protein	ND	ND	ND
Phyllocolpa sp.	Chr13	NA	15729161	NA	Podel.13G172700.1.p	NADH:ubiquinone/plastoquinone oxidoreductase, chain 3 protein	ND	ND	ND
Phyllocolpa sp.	Chr13	NA	15551250	NA	Podel.13G161600.1.p	NADH-Ubiquinone/plastoquinone (complex I) protein	ND	ND	ND
Phyllocolpa sp.	Chr13	NA	15858876	NA	Podel.13G179600.1.p	NADH-Ubiquinone/plastoquinone (complex I) protein	ND	ND	ND
Phyllocolpa sp.	Chr13	NA	15362328	NA	Podel.13G151300.1.p	NADH-ubiquinone/plastoquinone oxidoreductase chain 4L	ND	ND	ND
Phyllocolpa sp.	Chr13	NA	15553447	NA	Podel.13G161800.1.p	NADH-ubiquinone/plastoquinone oxidoreductase chain 4L	ND	ND	ND
Phyllocolpa sp.	Chr13	NA	15861014	NA	Podel.13G179800.1.p	NADH-ubiquinone/plastoquinone oxidoreductase chain 4L	ND	ND	ND
Phyllocolpa sp.	Chr13	NA	15310388	NA	Podel.13G147100.1.p	PETG	ND	ND	ND
Phyllocolpa sp.	Chr13	NA	15614899	NA	Podel.13G165500.1.p	PETG	ND	ND	ND
Phyllocolpa sp.	Chr13	NA	15713045	NA	Podel.13G171500.1.p	PETG	ND	ND	ND
Phyllocolpa sp.	Chr13	NA	15618298	NA	Podel.13G166000.1.p	photosynthetic electron transfer A	ND	ND	ND
Phyllocolpa sp.	Chr13	NA	15716618	NA	Podel.13G172000.1.p	photosynthetic electron transfer A	ND	ND	ND
Phyllocolpa sp.	Chr13	NA	15321946	NA	Podel.13G148400.1.p	photosynthetic electron transfer D	ND	ND	ND
Phyllocolpa sp.	Chr13	NA	15345722	NA	Podel.13G150900.1.p	photosynthetic electron transfer D	ND	ND	ND
Phyllocolpa sp.	Chr13	NA	15593854	NA	Podel.13G163100.1.p	photosynthetic electron transfer D	ND	ND	ND
Phyllocolpa sp.	Chr13	NA	15602919	NA	Podel.13G164400.1.p	photosynthetic electron transfer D	ND	ND	ND
Phyllocolpa sp.	Chr13	NA	15701064	NA	Podel.13G170200.1.p	photosynthetic electron transfer D	ND	ND	ND
Phyllocolpa sp.	Chr13	NA	15308380	NA	Podel.13G146800.1.p	photosystem II reaction center protein E	ND	ND	ND
Phyllocolpa sp.	Chr13	NA	15616487	NA	Podel.13G165700.1.p	photosystem II reaction center protein E	ND	ND	ND
Phyllocolpa sp.	Chr13	NA	15714632	NA	Podel.13G171700.1.p	photosystem II reaction center protein E	ND	ND	ND
Phyllocolpa sp.	Chr13	NA	15308529	NA	Podel.13G146900.1.p	photosystem II reaction center protein F	ND	ND	ND
Phyllocolpa sp.	Chr13	NA	15616753	NA	Podel.13G165800.1.p	photosystem II reaction center protein F	ND	ND	ND
Phyllocolpa sp.	Chr13	NA	15714898	NA	Podel.13G171800.1.p	photosystem II reaction center protein F	ND	ND	ND
Phyllocolpa sp.	Chr13	NA	15631440	NA	Podel.13G166800.1.p	photosystem II reaction center protein G	ND	ND	ND
Phyllocolpa sp.	Chr13	NA	15656957	NA	Podel.13G168000.1.p	photosystem II reaction center protein G	ND	ND	ND
Phyllocolpa sp.	Chr13	NA	15668319	NA	Podel.13G168500.1.p	photosystem II reaction center protein G	ND	ND	ND
Phyllocolpa sp.	Chr13	NA	15729583	NA	Podel.13G172800.1.p	photosystem II reaction center protein G	ND	ND	ND
Phyllocolpa sp.	Chr13	NA	15403382	NA	Podel.13G153700.1.p	photosystem II reaction center protein I	ND	ND	ND
Phyllocolpa sp.	Chr13	NA	15773060	NA	Podel.13G175300.1.p	photosystem II reaction center protein I	ND	ND	ND
Phyllocolpa sp.	Chr13	NA	15820120	NA	Podel.13G177000.1.p	photosystem II reaction center protein I	ND	ND	ND
Phyllocolpa sp.	Chr13	NA	15308056	NA	Podel.13G146700.1.p	photosystem II reaction center protein J	ND	ND	ND
Phyllocolpa sp.	Chr13	NA	15617223	NA	Podel.13G165900.1.p	photosystem II reaction center protein J	ND	ND	ND
Phyllocolpa sp.	Chr13	NA	15715368	NA	Podel.13G171900.1.p	photosystem II reaction center protein J	ND	ND	ND
Phyllocolpa sp.	Chr13	NA	15621546	NA	Podel.13G166300.1.p	photsystem I subunit I	ND	ND	ND
Phyllocolpa sp.	Chr13	NA	15719689	NA	Podel.13G172300.1.p	photsystem I subunit I	ND	ND	ND
Phyllocolpa sp.	Chr13	NA	15314419	NA	Podel.13G147800.1.p	plastid-encoded CLP P	ND	ND	ND
Phyllocolpa sp.	Chr13	NA	15608753	NA	Podel.13G164900.1.p	plastid-encoded CLP P	ND	ND	ND
Phyllocolpa sp.	Chr13	NA	15707023	NA	Podel.13G170800.1.p	plastid-encoded CLP P	ND	ND	ND
Phyllocolpa sp.	Chr13	NA	15311414	NA	Podel.13G147200.1.p	PSAJ	ND	ND	ND
Phyllocolpa sp.	Chr13	NA	15613852	NA	Podel.13G165400.1.p	PSAJ	ND	ND	ND
Phyllocolpa sp.	Chr13	NA	15711999	NA	Podel.13G171400.1.p	PSAJ	ND	ND	ND
Phyllocolpa sp.	Chr13	NA	15337349	NA	Podel.13G149800.1.p	ribosomal protein L2	ND	ND	ND
Phyllocolpa sp.	Chr13	NA	15313028	NA	Podel.13G147500.1.p	ribosomal protein L20	ND	ND	ND
Phyllocolpa sp.	Chr13	NA	15612020	NA	Podel.13G165100.1.p	ribosomal protein L20	ND	ND	ND
Phyllocolpa sp.	Chr13	NA	15710166	NA	Podel.13G171100.1.p	ribosomal protein L20	ND	ND	ND
Phyllocolpa sp.	Chr13	NA	15337049	NA	Podel.13G149700.1.p	ribosomal protein L23	ND	ND	ND
Phyllocolpa sp.	Chr13	NA	15394396	NA	Podel.13G153100.1.p	ribosomal protein L23.1	ND	ND	ND
Phyllocolpa sp.	Chr13	NA	15422353	NA	Podel.13G154900.1.p	ribosomal protein L23.1	ND	ND	ND
Phyllocolpa sp.	Chr13	NA	15458005	NA	Podel.13G156600.1.p	ribosomal protein L23.1	ND	ND	ND
Phyllocolpa sp.	Chr13	NA	15517787	NA	Podel.13G160100.1.p	ribosomal protein L23.1	ND	ND	ND
Phyllocolpa sp.	Chr13	NA	15828936	NA	Podel.13G177600.1.p	ribosomal protein L23.1	ND	ND	ND
Phyllocolpa sp.	Chr13	NA	15312024	NA	Podel.13G147300.1.p	ribosomal protein L33	ND	ND	ND
Phyllocolpa sp.	Chr13	NA	15613176	NA	Podel.13G165300.1.p	ribosomal protein L33	ND	ND	ND
Phyllocolpa sp.	Chr13	NA	15711323	NA	Podel.13G171300.1.p	ribosomal protein L33	ND	ND	ND
Phyllocolpa sp.	Chr13	NA	15324238	NA	Podel.13G148700.1.p	Ribosomal protein L36	ND	ND	ND
Phyllocolpa sp.	Chr13	NA	15343856	NA	Podel.13G150600.1.p	Ribosomal protein L36	ND	ND	ND
Phyllocolpa sp.	Chr13	NA	15451364	NA	Podel.13G155800.1.p	Ribosomal protein L36	ND	ND	ND
Phyllocolpa sp.	Chr13	NA	15596146	NA	Podel.13G163400.1.p	Ribosomal protein L36	ND	ND	ND
Phyllocolpa sp.	Chr13	NA	15601053	NA	Podel.13G164100.1.p	Ribosomal protein L36	ND	ND	ND
Phyllocolpa sp.	Chr13	NA	15699198	NA	Podel.13G169900.1.p	Ribosomal protein L36	ND	ND	ND
Phyllocolpa sp.	Chr13	NA	15323714	NA	Podel.13G148600.1.p	ribosomal protein S11	ND	ND	ND
Phyllocolpa sp.	Chr13	NA	15344077	NA	Podel.13G150700.1.p	ribosomal protein S11	ND	ND	ND
Phyllocolpa sp.	Chr13	NA	15450840	NA	Podel.13G155700.1.p	ribosomal protein S11	ND	ND	ND
Phyllocolpa sp.	Chr13	NA	15595622	NA	Podel.13G163300.1.p	ribosomal protein S11	ND	ND	ND
Phyllocolpa sp.	Chr13	NA	15601274	NA	Podel.13G164200.1.p	ribosomal protein S11	ND	ND	ND
Phyllocolpa sp.	Chr13	NA	15699419	NA	Podel.13G170000.1.p	ribosomal protein S11	ND	ND	ND
Phyllocolpa sp.	Chr13	NA	15470803	NA	Podel.13G157200.1.p	ribosomal protein S12A	ND	ND	ND
Phyllocolpa sp.	Chr13	NA	15530577	NA	Podel.13G161000.1.p	ribosomal protein S12A	ND	ND	ND
Phyllocolpa sp.	Chr13	NA	15314141	NA	Podel.13G147700.1.p	ribosomal protein S12B	ND	ND	ND
Phyllocolpa sp.	Chr13	NA	15709228	NA	Podel.13G170900.1.p	ribosomal protein S12B	ND	ND	ND
Phyllocolpa sp.	Chr13	NA	15435924	NA	Podel.13G155500.1.p	ribosomal protein S12C	ND	ND	ND
Phyllocolpa sp.	Chr13	NA	15841732	NA	Podel.13G178200.1.p	ribosomal protein S12C	ND	ND	ND
Phyllocolpa sp.	Chr13	NA	15312428	NA	Podel.13G147400.1.p	ribosomal protein S18	ND	ND	ND
Phyllocolpa sp.	Chr13	NA	15612667	NA	Podel.13G165200.1.p	ribosomal protein S18	ND	ND	ND
Phyllocolpa sp.	Chr13	NA	15710814	NA	Podel.13G171200.1.p	ribosomal protein S18	ND	ND	ND
Phyllocolpa sp.	Chr13	NA	15329028	NA	Podel.13G149300.1.p	ribosomal protein S19	ND	ND	ND
Phyllocolpa sp.	Chr13	NA	15338902	NA	Podel.13G150000.1.p	ribosomal protein S19	ND	ND	ND
Phyllocolpa sp.	Chr13	NA	15421289	NA	Podel.13G154700.1.p	ribosomal protein S19	ND	ND	ND
Phyllocolpa sp.	Chr13	NA	15456155	NA	Podel.13G156400.1.p	ribosomal protein S19	ND	ND	ND
Phyllocolpa sp.	Chr13	NA	15515938	NA	Podel.13G159900.1.p	ribosomal protein S19	ND	ND	ND
Phyllocolpa sp.	Chr13	NA	15573765	NA	Podel.13G162600.1.p	ribosomal protein S19	ND	ND	ND
Phyllocolpa sp.	Chr13	NA	15694244	NA	Podel.13G169300.1.p	ribosomal protein S19	ND	ND	ND
Phyllocolpa sp.	Chr13	NA	15827085	NA	Podel.13G177400.1.p	ribosomal protein S19	ND	ND	ND
Phyllocolpa sp.	Chr13	NA	15764658	NA	Podel.13G174700.1.p	ribosomal protein S2	ND	ND	ND
Phyllocolpa sp.	Chr13	NA	15811721	NA	Podel.13G176400.1.p	ribosomal protein S2	ND	ND	ND
Phyllocolpa sp.	Chr13	NA	15327518	NA	Podel.13G149100.1.p	structural constituent of ribosome	ND	ND	ND
Phyllocolpa sp.	Chr13	NA	15339822	NA	Podel.13G150200.1.p	structural constituent of ribosome	ND	ND	ND
Phyllocolpa sp.	Chr13	NA	15454643	NA	Podel.13G156200.1.p	structural constituent of ribosome	ND	ND	ND
Phyllocolpa sp.	Chr13	NA	15695189	NA	Podel.13G169500.1.p	structural constituent of ribosome	ND	ND	ND
Phyllocolpa sp.	Chr13	NA	15650282	NA	Podel.13G167600.1.p	Tetratricopeptide repeat (TPR)-like superfamily protein	ND	ND	ND
Phyllocolpa sp.	Chr13	NA	15674566	NA	Podel.13G169000.1.p	Tetratricopeptide repeat (TPR)-like superfamily protein	ND	ND	ND
Phyllocolpa sp.	Chr13	NA	15735836	NA	Podel.13G173300.1.p	Tetratricopeptide repeat (TPR)-like superfamily protein	ND	ND	ND
Phyllocolpa sp.	Chr13	NA	15620569	NA	Podel.13G166200.1.p	unfolded protein binding	ND	ND	ND
Phyllocolpa sp.	Chr13	NA	15718712	NA	Podel.13G172200.1.p	unfolded protein binding	ND	ND	ND
Phyllocolpa sp.	Chr13	NA	14853550	NA	Podel.13G142000.1.p	Unknown	ND	ND	ND
Phyllocolpa sp.	Chr13	NA	15313690	NA	Podel.13G147600.1.p	Unknown	ND	ND	ND
Phyllocolpa sp.	Chr13	NA	15318746	NA	Podel.13G148000.1.p	Unknown	ND	ND	ND
Phyllocolpa sp.	Chr13	NA	15371061	NA	Podel.13G151800.1.p	Unknown	ND	ND	ND
Phyllocolpa sp.	Chr13	NA	15373292	NA	Podel.13G152000.1.p	Unknown	ND	ND	ND
Phyllocolpa sp.	Chr13	NA	15374593	NA	Podel.13G152100.1.p	Unknown	ND	ND	ND
Phyllocolpa sp.	Chr13	NA	15375338	NA	Podel.13G152200.1.p	Unknown	ND	ND	ND
Phyllocolpa sp.	Chr13	NA	15382159	NA	Podel.13G152600.1.p	Unknown	ND	ND	ND
Phyllocolpa sp.	Chr13	NA	15385851	NA	Podel.13G152900.1.p	Unknown	ND	ND	ND
Phyllocolpa sp.	Chr13	NA	15431834	NA	Podel.13G155100.1.p	Unknown	ND	ND	ND
Phyllocolpa sp.	Chr13	NA	15435522	NA	Podel.13G155400.1.p	Unknown	ND	ND	ND
Phyllocolpa sp.	Chr13	NA	15466702	NA	Podel.13G156800.1.p	Unknown	ND	ND	ND
Phyllocolpa sp.	Chr13	NA	15470401	NA	Podel.13G157100.1.p	Unknown	ND	ND	ND
Phyllocolpa sp.	Chr13	NA	15475083	NA	Podel.13G157500.1.p	Unknown	ND	ND	ND
Phyllocolpa sp.	Chr13	NA	15475983	NA	Podel.13G157700.1.p	Unknown	ND	ND	ND
Phyllocolpa sp.	Chr13	NA	15476585	NA	Podel.13G157800.1.p	Unknown	ND	ND	ND
Phyllocolpa sp.	Chr13	NA	15477139	NA	Podel.13G157900.1.p	Unknown	ND	ND	ND
Phyllocolpa sp.	Chr13	NA	15477915	NA	Podel.13G158000.1.p	Unknown	ND	ND	ND
Phyllocolpa sp.	Chr13	NA	15479156	NA	Podel.13G158100.1.p	Unknown	ND	ND	ND
Phyllocolpa sp.	Chr13	NA	15481212	NA	Podel.13G158300.1.p	Unknown	ND	ND	ND
Phyllocolpa sp.	Chr13	NA	15504730	NA	Podel.13G159800.1.p	Unknown	ND	ND	ND
Phyllocolpa sp.	Chr13	NA	15526480	NA	Podel.13G160300.1.p	Unknown	ND	ND	ND
Phyllocolpa sp.	Chr13	NA	15528612	NA	Podel.13G160600.1.p	Unknown	ND	ND	ND
Phyllocolpa sp.	Chr13	NA	15529647	NA	Podel.13G160800.1.p	Unknown	ND	ND	ND
Phyllocolpa sp.	Chr13	NA	15530175	NA	Podel.13G160900.1.p	Unknown	ND	ND	ND
Phyllocolpa sp.	Chr13	NA	15531822	NA	Podel.13G161100.1.p	Unknown	ND	ND	ND
Phyllocolpa sp.	Chr13	NA	15533217	NA	Podel.13G161200.1.p	Unknown	ND	ND	ND
Phyllocolpa sp.	Chr13	NA	15606557	NA	Podel.13G164700.1.p	Unknown	ND	ND	ND
Phyllocolpa sp.	Chr13	NA	15611607	NA	Podel.13G165000.1.p	Unknown	ND	ND	ND
Phyllocolpa sp.	Chr13	NA	15633441	NA	Podel.13G167000.1.p	Unknown	ND	ND	ND
Phyllocolpa sp.	Chr13	NA	15654477	NA	Podel.13G167800.1.p	Unknown	ND	ND	ND
Phyllocolpa sp.	Chr13	NA	15670473	NA	Podel.13G168700.1.p	Unknown	ND	ND	ND
Phyllocolpa sp.	Chr13	NA	15704701	NA	Podel.13G170600.1.p	Unknown	ND	ND	ND
Phyllocolpa sp.	Chr13	NA	15709753	NA	Podel.13G171000.1.p	Unknown	ND	ND	ND
Phyllocolpa sp.	Chr13	NA	15731784	NA	Podel.13G173000.1.p	Unknown	ND	ND	ND
Phyllocolpa sp.	Chr13	NA	15752130	NA	Podel.13G174200.1.p	Unknown	ND	ND	ND
Phyllocolpa sp.	Chr13	NA	15758394	NA	Podel.13G174500.1.p	Unknown	ND	ND	ND
Phyllocolpa sp.	Chr13	NA	15793864	NA	Podel.13G175800.1.p	Unknown	ND	ND	ND
Phyllocolpa sp.	Chr13	NA	15799192	NA	Podel.13G175900.1.p	Unknown	ND	ND	ND
Phyllocolpa sp.	Chr13	NA	15805457	NA	Podel.13G176200.1.p	Unknown	ND	ND	ND
Phyllocolpa sp.	Chr13	NA	15837632	NA	Podel.13G177800.1.p	Unknown	ND	ND	ND
Phyllocolpa sp.	Chr13	NA	15839767	NA	Podel.13G177900.1.p	Unknown	ND	ND	ND
Phyllocolpa sp.	Chr13	NA	15840802	NA	Podel.13G178000.1.p	Unknown	ND	ND	ND
Phyllocolpa sp.	Chr13	NA	15841330	NA	Podel.13G178100.1.p	Unknown	ND	ND	ND
Phyllocolpa sp.	Chr13	NA	15845512	NA	Podel.13G178500.1.p	Unknown	ND	ND	ND
Phyllocolpa sp.	Chr13	NA	15847516	NA	Podel.13G178700.1.p	Unknown	ND	ND	ND
Phyllocolpa sp.	Chr13	NA	15848070	NA	Podel.13G178800.1.p	Unknown	ND	ND	ND
Phyllocolpa sp.	Chr13	NA	15848846	NA	Podel.13G178900.1.p	Unknown	ND	ND	ND
Phyllocolpa sp.	Chr13	NA	15849071	NA	Podel.13G179000.1.p	Unknown	ND	ND	ND
Phyllocolpa sp.	Chr13	NA	15852145	NA	Podel.13G179300.1.p	Unknown	ND	ND	ND
Phyllocolpa sp.	Chr13	NA	15873039	NA	Podel.13G180600.1.p	Unknown	ND	ND	ND
Phyllocolpa sp.	Chr13	NA	15875239	NA	Podel.13G180800.1.p	Unknown	ND	ND	ND
Phyllocolpa sp.	Chr13	NA	15877618	NA	Podel.13G180900.1.p	Unknown	ND	ND	ND
Phyllocolpa sp.	Chr13	NA	15994471	NA	Podel.13G181600.1.p	Unknown	ND	ND	ND
Phyllocolpa sp.	Chr13	NA	15358350	Potri.013G074800.1	Podel.13G151100.1.p	NADH dehydrogenase family protein	NC	NC	NC
Phyllocolpa sp.	Chr13	NA	15580257	Potri.013G138100.1	Podel.13G162900.1.p	photosystem II reaction center protein K precursor	0.0224456	0	inf
Phyllocolpa sp.	Chr13	NA	15528965	Potri.013G138800.1	Podel.13G160700.1.p	Unknown	1.26215	0.00270514	466.574
Phyllocolpa sp.	Chr13	NA	15133796	Potri.013G143800.1	Podel.13G144300.1.p	Unknown	0.984767	0.123796	7.95474
Phyllocolpa sp.	Chr13	NA	15528251	Potri.013G138800.1	Podel.13G160500.1.p	NADH-Ubiquinone/plastoquinone (complex I) protein	0.968076	0.134047	7.22191
Phyllocolpa sp.	Chr13	NA	15494195	Potri.013G075000.1	Podel.13G159200.1.p	NADPH dehydrogenases	0.0636326	0.0174862	3.63901
Phyllocolpa sp.	Chr13	NA	15554933	Potri.013G075000.1	Podel.13G162000.1.p	NADPH dehydrogenases	0.0636326	0.0174862	3.63901
Phyllocolpa sp.	Chr13	NA	15862500	Potri.013G075000.1	Podel.13G180000.1.p	NADPH dehydrogenases	0.0636326	0.0174862	3.63901
Phyllocolpa sp.	Chr13	NA	15491638	Potri.013G075000.1	Podel.13G158900.1.p	NADPH dehydrogenases	0.0623162	0.0176627	3.52812
Phyllocolpa sp.	Chr13	NA	15030941	Potri.013G134300.1	Podel.13G143400.1.p	expansin B3	0.448883	0.14097	3.18425
Phyllocolpa sp.	Chr13	NA	15338413	Potri.013G138600.1	Podel.13G149900.1.p	ribosomal protein L2	0.114619	0.0514264	2.22879
Phyllocolpa sp.	Chr13	NA	15526956	Potri.013G138800.1	Podel.13G160400.1.p	NADH-Ubiquinone/plastoquinone (complex I) protein	0.00842311	0.00419875	2.0061
Phyllocolpa sp.	Chr13	NA	15634599	Potri.013G141500.1	Podel.13G167100.1.p	chloroplast ribosomal protein S4	0.258456	0.143369	1.80273
Phyllocolpa sp.	Chr13	NA	15653191	Potri.013G141500.1	Podel.13G167700.1.p	chloroplast ribosomal protein S4	0.258456	0.143369	1.80273
Phyllocolpa sp.	Chr13	NA	15733421	Potri.013G141500.1	Podel.13G173100.1.p	chloroplast ribosomal protein S4	0.258456	0.143369	1.80273
Phyllocolpa sp.	Chr13	NA	14751023	Potri.013G137900.1	Podel.13G140700.1.p	ATPase, F0 complex, subunit B/B\', bacterial/chloroplast	0.195359	0.109491	1.78426
Phyllocolpa sp.	Chr13	NA	15324834	Potri.013G140700.1	Podel.13G148800.1.p	ribosomal protein S8	0.194811	0.129479	1.50458
Phyllocolpa sp.	Chr13	NA	15342969	Potri.013G140700.1	Podel.13G150500.1.p	ribosomal protein S8	0.194811	0.129479	1.50458
Phyllocolpa sp.	Chr13	NA	15451960	Potri.013G140700.1	Podel.13G155900.1.p	ribosomal protein S8	0.194811	0.129479	1.50458
Phyllocolpa sp.	Chr13	NA	15596741	Potri.013G140700.1	Podel.13G163500.1.p	ribosomal protein S8	0.194811	0.129479	1.50458
Phyllocolpa sp.	Chr13	NA	15600166	Potri.013G140700.1	Podel.13G164000.1.p	ribosomal protein S8	0.194811	0.129479	1.50458
Phyllocolpa sp.	Chr13	NA	15698312	Potri.013G140700.1	Podel.13G169800.1.p	ribosomal protein S8	0.194811	0.129479	1.50458
Phyllocolpa sp.	Chr13	NA	15672154	Potri.013G141500.1	Podel.13G168800.1.p	chloroplast ribosomal protein S4	0.242408	0.165896	1.46121
Phyllocolpa sp.	Chr13	NA	15325984	Potri.013G140500.1	Podel.13G149000.1.p	ribosomal protein L16	0.277864	0.215475	1.28954
Phyllocolpa sp.	Chr13	NA	15341865	Potri.013G140500.1	Podel.13G150300.1.p	ribosomal protein L16	0.277864	0.215475	1.28954
Phyllocolpa sp.	Chr13	NA	15453110	Potri.013G140500.1	Podel.13G156100.1.p	ribosomal protein L16	0.277864	0.215475	1.28954
Phyllocolpa sp.	Chr13	NA	15597890	Potri.013G140500.1	Podel.13G163700.1.p	ribosomal protein L16	0.277864	0.215475	1.28954
Phyllocolpa sp.	Chr13	NA	15599062	Potri.013G140500.1	Podel.13G163800.1.p	ribosomal protein L16	0.277864	0.215475	1.28954
Phyllocolpa sp.	Chr13	NA	15697208	Potri.013G140500.1	Podel.13G169600.1.p	ribosomal protein L16	0.277864	0.215475	1.28954
Phyllocolpa sp.	Chr13	NA	15174693	Potri.013G133500.1	Podel.13G145000.1.p	ankyrin repeat family protein	0.220257	0.187028	1.17766
Phyllocolpa sp.	Chr13	NA	15553979	Potri.013G075100.1	Podel.13G161900.1.p	NADH:ubiquinone/plastoquinone oxidoreductase, chain 6	0.032961	0.0280625	1.17456
Phyllocolpa sp.	Chr13	NA	15861546	Potri.013G075100.1	Podel.13G179900.1.p	NADH:ubiquinone/plastoquinone oxidoreductase, chain 6	0.032961	0.0280625	1.17456
Phyllocolpa sp.	Chr13	NA	15492591	Potri.013G075100.1	Podel.13G159000.1.p	NADH:ubiquinone/plastoquinone oxidoreductase, chain 6	0.0348177	0.0305386	1.14012
Phyllocolpa sp.	Chr13	NA	15360671	Potri.013G075000.1	Podel.13G151200.1.p	NADPH dehydrogenases	0.106205	0.110579	0.960444
Phyllocolpa sp.	Chr13	NA	14836463	Potri.013G133000.1	Podel.13G141800.1.p	Tetratricopeptide repeat (TPR)-like superfamily protein	0.0380932	0.040929	0.930713
Phyllocolpa sp.	Chr13	NA	15328461	Potri.013G136600.1	Podel.13G149200.1.p	ribosomal protein L22	0.2057	0.222931	0.92271
Phyllocolpa sp.	Chr13	NA	15339349	Potri.013G136600.1	Podel.13G150100.1.p	ribosomal protein L22	0.2057	0.222931	0.92271
Phyllocolpa sp.	Chr13	NA	15455588	Potri.013G136600.1	Podel.13G156300.1.p	ribosomal protein L22	0.2057	0.222931	0.92271
Phyllocolpa sp.	Chr13	NA	15694691	Potri.013G136600.1	Podel.13G169400.1.p	ribosomal protein L22	0.2057	0.222931	0.92271
Phyllocolpa sp.	Chr13	NA	15325481	Potri.013G140600.1	Podel.13G148900.1.p	ribosomal protein L14	0.173764	0.194522	0.893288
Phyllocolpa sp.	Chr13	NA	15342358	Potri.013G140600.1	Podel.13G150400.1.p	ribosomal protein L14	0.173764	0.194522	0.893288
Phyllocolpa sp.	Chr13	NA	15452607	Potri.013G140600.1	Podel.13G156000.1.p	ribosomal protein L14	0.173764	0.194522	0.893288
Phyllocolpa sp.	Chr13	NA	15597387	Potri.013G140600.1	Podel.13G163600.1.p	ribosomal protein L14	0.173764	0.194522	0.893288
Phyllocolpa sp.	Chr13	NA	15599555	Potri.013G140600.1	Podel.13G163900.1.p	ribosomal protein L14	0.173764	0.194522	0.893288
Phyllocolpa sp.	Chr13	NA	15697702	Potri.013G140600.1	Podel.13G169700.1.p	ribosomal protein L14	0.173764	0.194522	0.893288
Phyllocolpa sp.	Chr13	NA	15490672	Potri.013G074900.1	Podel.13G158800.1.p	NADH dehydrogenase family protein	0.0174282	0.020883	0.834562
Phyllocolpa sp.	Chr13	NA	15494965	Potri.013G074900.1	Podel.13G159300.1.p	NADH dehydrogenase family protein	0.0174282	0.020883	0.834562
Phyllocolpa sp.	Chr13	NA	15555703	Potri.013G074900.1	Podel.13G162100.1.p	NADH dehydrogenase family protein	0.0174282	0.020883	0.834562
Phyllocolpa sp.	Chr13	NA	15863270	Potri.013G074900.1	Podel.13G180100.1.p	NADH dehydrogenase family protein	0.0174282	0.020883	0.834562
Phyllocolpa sp.	Chr13	NA	15407232	Potri.013G137900.1	Podel.13G153900.1.p	ATPase, F0 complex, subunit B/B\', bacterial/chloroplast	0.100852	0.122755	0.82157
Phyllocolpa sp.	Chr13	NA	15409303	Potri.013G137900.1	Podel.13G154100.1.p	ATPase, F0 complex, subunit B/B\', bacterial/chloroplast	0.100852	0.122755	0.82157
Phyllocolpa sp.	Chr13	NA	15768036	Potri.013G137900.1	Podel.13G175000.1.p	ATPase, F0 complex, subunit B/B\', bacterial/chloroplast	0.100852	0.122755	0.82157
Phyllocolpa sp.	Chr13	NA	15815099	Potri.013G137900.1	Podel.13G176700.1.p	ATPase, F0 complex, subunit B/B\', bacterial/chloroplast	0.100852	0.122755	0.82157
Phyllocolpa sp.	Chr13	NA	15604999	Potri.013G140900.1	Podel.13G164500.1.p	Unknown	0.411454	0.583566	0.705069
Phyllocolpa sp.	Chr13	NA	15703144	Potri.013G140900.1	Podel.13G170300.1.p	Unknown	0.411454	0.583566	0.705069
Phyllocolpa sp.	Chr13	NA	15473175	Potri.013G140100.1	Podel.13G157400.1.p	Unknown	0.00465118	0.00666671	0.697672
Phyllocolpa sp.	Chr13	NA	15844104	Potri.013G140100.1	Podel.13G178400.1.p	Unknown	0.00465118	0.00666671	0.697672
Phyllocolpa sp.	Chr13	NA	15072238	Potri.013G134300.1	Podel.13G143600.1.p	expansin B3	0.0364493	0.0605731	0.601741
Phyllocolpa sp.	Chr13	NA	15591747	Potri.013G137300.1	Podel.13G163000.1.p	photosynthetic electron transfer B	0.0448621	0.0779302	0.57567
Phyllocolpa sp.	Chr13	NA	15489339	Potri.013G074800.1	Podel.13G158700.1.p	NADH dehydrogenase family protein	0.0644977	0.122541	0.526337
Phyllocolpa sp.	Chr13	NA	15495591	Potri.013G074800.1	Podel.13G159400.1.p	NADH dehydrogenase family protein	0.0644977	0.122541	0.526337
Phyllocolpa sp.	Chr13	NA	15557195	Potri.013G074800.1	Podel.13G162200.1.p	NADH dehydrogenase family protein	0.0644977	0.122541	0.526337
Phyllocolpa sp.	Chr13	NA	15864763	Potri.013G074800.1	Podel.13G180200.1.p	NADH dehydrogenase family protein	0.0644977	0.122541	0.526337
Phyllocolpa sp.	Chr13	NA	15493467	Potri.013G075100.1	Podel.13G159100.1.p	NADH:ubiquinone/plastoquinone oxidoreductase, chain 6	0.0418876	0.0905296	0.462695
Phyllocolpa sp.	Chr13	NA	15376740	Potri.013G092500.1	Podel.13G152300.1.p	Unknown	0.00627619	0.0191093	0.328436
Phyllocolpa sp.	Chr13	NA	15475731	Potri.013G092500.1	Podel.13G157600.1.p	Unknown	0.00627619	0.0191093	0.328436
Phyllocolpa sp.	Chr13	NA	15846661	Potri.013G092500.1	Podel.13G178600.1.p	Unknown	0.00627619	0.0191093	0.328436
Phyllocolpa sp.	Chr13	NA	15878157	Potri.013G092500.1	Podel.13G181000.1.p	Unknown	0.00627619	0.0191093	0.328436
Phyllocolpa sp.	Chr13	NA	15076077	Potri.013G134400.1	Podel.13G143700.1.p	ribonuclease 1	0.00855197	0.0278325	0.307266
Phyllocolpa sp.	Chr13	NA	15200491	Potri.013G135100.1	Podel.13G145400.1.p	alpha/beta-Hydrolases superfamily protein	0.00881456	0.0516333	0.170715
Phyllocolpa sp.	Chr13	NA	15347240	Potri.013G137300.1	Podel.13G151000.1.p	photosynthetic electron transfer B	0.00208045	0.0125526	0.165738
Phyllocolpa sp.	Chr13	NA	16053579	Potri.013G144600.1	Podel.13G182100.1.p	STRUBBELIG-receptor family 3	0.00405087	0.0367345	0.110274
Phyllocolpa sp.	Chr13	NA	15767349	Potri.013G137700.1	Podel.13G174900.1.p	ATP synthase subunit C family protein	0	0	0
Phyllocolpa sp.	Chr13	NA	15814412	Potri.013G137700.1	Podel.13G176600.1.p	ATP synthase subunit C family protein	0	0	0
Phyllocolpa sp.	Chr13	NA	15757160	Potri.013G142300.1	Podel.13G174400.1.p	DNA-directed RNA polymerase family protein	0	0	0
Phyllocolpa sp.	Chr13	NA	15804222	Potri.013G142300.1	Podel.13G176100.1.p	DNA-directed RNA polymerase family protein	0	0	0
Phyllocolpa sp.	Chr13	NA	15824231	Potri.013G138200.1	Podel.13G177200.1.p	maturase K	0	0	0
Phyllocolpa sp.	Chr13	NA	15319153	Potri.013G136900.1	Podel.13G148200.1.p	photosystem II reaction center protein H	0	0.018238	0
Phyllocolpa sp.	Chr13	NA	15606030	Potri.013G136900.1	Podel.13G164600.1.p	photosystem II reaction center protein H	0	0.018238	0
Phyllocolpa sp.	Chr13	NA	15704175	Potri.013G136900.1	Podel.13G170400.1.p	photosystem II reaction center protein H	0	0.018238	0
Phyllocolpa sp.	Chr13	NA	15402774	Potri.013G138100.1	Podel.13G153600.1.p	photosystem II reaction center protein K precursor	0	0	0
Phyllocolpa sp.	Chr13	NA	15773584	Potri.013G138100.1	Podel.13G175400.1.p	photosystem II reaction center protein K precursor	0	0	0
Phyllocolpa sp.	Chr13	NA	15820644	Potri.013G138100.1	Podel.13G177100.1.p	photosystem II reaction center protein K precursor	0	0	0
Phyllocolpa sp.	Chr13	NA	15750701	Potri.013G142100.1	Podel.13G174100.1.p	photosystem II reaction center protein M	0	0	0
Phyllocolpa sp.	Chr13	NA	15318900	Potri.013G137000.1	Podel.13G148100.1.p	photosystem II reaction center protein N	0	0	0
Phyllocolpa sp.	Chr13	NA	15704518	Potri.013G137000.1	Podel.13G170500.1.p	photosystem II reaction center protein N	0	0	0
Phyllocolpa sp.	Chr13	NA	15468616	Potri.013G138900.1	Podel.13G157000.1.p	ribosomal protein S7	0	0	0
Phyllocolpa sp.	Chr13	NA	15434850	Potri.013G138900.1	Podel.13G155300.1.p	Ribosomal protein S7p/S5e family protein	0	0	0
Phyllocolpa sp.	Chr13	NA	15380093	Potri.013G139100.1	Podel.13G152500.1.p	Unknown	0	0	0
Phyllocolpa sp.	Chr13	NA	15409521	Potri.013G137800.1	Podel.13G154200.1.p	Unknown	0	0	0
Phyllocolpa sp.	Chr13	NA	15472086	Potri.013G139100.1	Podel.13G157300.1.p	Unknown	0	0	0
Phyllocolpa sp.	Chr13	NA	15479789	Potri.013G139200.1	Podel.13G158200.1.p	Unknown	0	0	0
Phyllocolpa sp.	Chr13	NA	15636847	Potri.013G141600.1	Podel.13G167200.1.p	Unknown	0	0	0
Phyllocolpa sp.	Chr13	NA	15673717	Potri.013G141600.1	Podel.13G168900.1.p	Unknown	0	0	0
Phyllocolpa sp.	Chr13	NA	15734985	Potri.013G141600.1	Podel.13G173200.1.p	Unknown	0	0	0
Phyllocolpa sp.	Chr13	NA	15748605	Potri.013G142000.1	Podel.13G174000.1.p	Unknown	0	0	0
Phyllocolpa sp.	Chr13	NA	15768254	Potri.013G137800.1	Podel.13G175100.1.p	Unknown	0	0	0
Phyllocolpa sp.	Chr13	NA	15815317	Potri.013G137800.1	Podel.13G176800.1.p	Unknown	0	0	0
Phyllocolpa sp.	Chr13	NA	15843015	Potri.013G139100.1	Podel.13G178300.1.p	Unknown	0	0	0
Phyllocolpa sp.	Chr13	NA	15850721	Potri.013G139200.1	Podel.13G179100.1.p	Unknown	0	0	0
Phyllocolpa sp.	Chr13	NA	15874562	Potri.013G139200.1	Podel.13G180700.1.p	Unknown	0	0	0
Phyllocolpa sp.	Chr13	NA	15622274	NA	Podel.13G166400.1.p	acetyl-CoA carboxylase carboxyl transferase subunit beta	ND	ND	ND
Phyllocolpa sp.	Chr13	NA	15626628	NA	Podel.13G166600.1.p	ATP synthase subunit beta	ND	ND	ND
Phyllocolpa sp.	Chr13	NA	15760202	NA	Podel.13G174600.1.p	DNA-directed RNA polymerase family protein	ND	ND	ND
Phyllocolpa sp.	Chr13	NA	15488156	NA	Podel.13G158600.1.p	NAD(P)H dehydrogenase subunit H	ND	ND	ND
Phyllocolpa sp.	Chr13	NA	15365734	NA	Podel.13G151600.1.p	NADH-Ubiquinone oxidoreductase (complex I), chain 5 protein	ND	ND	ND
Phyllocolpa sp.	Chr13	NA	15383292	NA	Podel.13G152800.1.p	NADH-Ubiquinone/plastoquinone (complex I) protein	ND	ND	ND
Phyllocolpa sp.	Chr13	NA	15105870	NA	Podel.13G144000.1.p	O-methyltransferase family protein	ND	ND	ND
Phyllocolpa sp.	Chr13	NA	15648105	NA	Podel.13G167500.1.p	Photosystem I, PsaA/PsaB protein	ND	ND	ND
Phyllocolpa sp.	Chr13	NA	15624427	NA	Podel.13G166500.1.p	ribulose-bisphosphate carboxylases	ND	ND	ND
Phyllocolpa sp.	Chr13	NA	15322623	NA	Podel.13G148500.1.p	RNA polymerase subunit alpha	ND	ND	ND
Phyllocolpa sp.	Chr13	NA	15753942	NA	Podel.13G174300.1.p	RNA polymerase subunit beta	ND	ND	ND
Phyllocolpa sp.	Chr13	NA	15369433	NA	Podel.13G151700.1.p	Ycf1 protein	ND	ND	ND
Phyllocolpa sp.	Chr13	NA	15080931	NA	Podel.13G143800.1.p	3-oxo-5-alpha-steroid 4-dehydrogenase family protein	ND	ND	ND
Phyllocolpa sp.	Chr13	NA	15153258	NA	Podel.13G144600.1.p	3-oxo-5-alpha-steroid 4-dehydrogenase family protein	ND	ND	ND
Phyllocolpa sp.	Chr13	NA	15172004	NA	Podel.13G144900.1.p	3-oxo-5-alpha-steroid 4-dehydrogenase family protein	ND	ND	ND
Phyllocolpa sp.	Chr13	NA	15169502	NA	Podel.13G144800.1.p	Clathrin light chain protein	ND	ND	ND
Phyllocolpa sp.	Chr13	NA	15647402	NA	Podel.13G167300.1.p	Photosystem I, PsaA/PsaB protein	ND	ND	ND
Phyllocolpa sp.	Chr13	NA	15676293	NA	Podel.13G169100.1.p	Photosystem I, PsaA/PsaB protein	ND	ND	ND
Phyllocolpa sp.	Chr13	NA	15744101	NA	Podel.13G173700.1.p	photosystem II reaction center protein C	ND	ND	ND
Phyllocolpa sp.	Chr13	NA	15745953	NA	Podel.13G173800.1.p	photosystem II reaction center protein D	ND	ND	ND
Phyllocolpa sp.	Chr13	NA	14873275	NA	Podel.13G142300.1.p	Unknown	ND	ND	ND
Phyllocolpa sp.	Chr13	NA	15647749	NA	Podel.13G167400.1.p	Unknown	ND	ND	ND
Phyllocolpa sp.	Chr13	NA	15747022	NA	Podel.13G173900.1.p	Unknown	ND	ND	ND
Phyllocolpa sp.	Chr13	NA	15743560	NA	Podel.13G173600.1.p	YCF9	ND	ND	ND
Phyllocolpa sp.	Chr13	NA	15275931	Potri.013G143600.1	Podel.13G146600.1.p	Unknown	0.16009	0.100346	1.59538
Gentisyl alcohol 5-O-glucoside	Chr14	9985468	9990224	Potri.014G131000	Podel.14G137600	AAA-type ATPase family protein	0.0057336	0.0259741	0.220743
Gentisyl alcohol 5-O-glucoside	Chr14	10004137	10009832	Potri.014G131100	Podel.14G137700	Rubber elongation factor protein (REF)	0.0216622	0.0134835	1.60657
Gentisyl alcohol 5-O-glucoside	Chr14	10007915	10014646	Potri.014G131200	Podel.14G137800	2-oxoglutarate (2OG) and Fe(II)-dependent oxygenase superfamily protein	0.00848066	0.0232015	0.365522
Gentisyl alcohol 5-O-glucoside	Chr14	10010043	10017148	Potri.014G131300	Podel.14G137900	Rhodanese/Cell cycle control phosphatase superfamily protein	0.0854507	0.0475521	1.79699
Gentisyl alcohol 5-O-glucoside	Chr14	10013837	10017148	Potri.014G131400	Podel.14G137900	TSPO(outer membrane tryptophan-rich sensory protein)-related	ND	ND	ND
Gentisyl alcohol 5-O-glucoside	Chr14	10020843	10023441	Potri.014G131600	Podel.14G138000	asparagine-linked glycosylation 3	0.018173	0.0513845	0.353667
Gentisyl alcohol 5-O-glucoside	Chr14	10028862	10031107	Potri.014G131700	Podel.14G138100	heat shock factor binding protein	0.0108256	0.0309721	0.349528
Gentisyl alcohol 5-O-glucoside	Chr14	10031024	10033621	Potri.014G131800	Podel.14G138200	rapid alkalinization factor 1	0.0153852	0.0122452	1.25643
Gentisyl alcohol 5-O-glucoside	Chr14	10033467	10035958	Potri.014G131900	Podel.14G138300	tetratricopeptide repeat (TPR)-containing protein	0.0125959	0.0207357	0.60745
Gentisyl alcohol 5-O-glucoside	Chr14	10048448	10051071	Potri.014G132100	Podel.14G138500	Tetratricopeptide repeat (TPR)-like superfamily protein	0.0340802	0.0361714	0.942186
Gentisyl alcohol 5-O-glucoside	Chr14	10052859	10054604	Potri.014G132200	Podel.14G138600	Glutathione S-transferase family protein	0	0.0408728	0
Gentisyl alcohol 5-O-glucoside	Chr14	10057071	10058837	Potri.014G132300	Podel.14G138700	Transducin/WD40 repeat-like superfamily protein	0.00402281	0.0224136	0.17948
Gentisyl alcohol 5-O-glucoside	Chr14	10067610	10065589	Potri.014G132400	Podel.14G138800	WEE1 kinase homolog	0.00537717	0.0211814	0.253862
Gentisyl alcohol 5-O-glucoside	Chr14	10079003	10080642	Potri.014G132500	Podel.14G138900	high affinity K+ transporter 5	0.00339223	0.0278196	0.121937
Gentisyl alcohol 5-O-glucoside	Chr14	10087102	10088853	Potri.014G132600	Podel.14G139000	nuclear factor Y, subunit B5	0.00241497	0.0361788	0.0667511
Gentisyl alcohol 5-O-glucoside	Chr14	10103142	10105877	Potri.014G132800	Podel.14G139200	Homeodomain-like superfamily protein	0.0149661	0.0326034	0.459034
Gentisyl alcohol 5-O-glucoside	Chr14	10116787	10119548	Potri.014G132900	Podel.14G139300	CW-type Zinc Finger	0.00649425	0.0215697	0.301082
Gentisyl alcohol 5-O-glucoside	Chr14	10136789	10139219	Potri.014G133000	Podel.14G139400	peroxin 6	0.0191839	0.0328951	0.583182
Gentisyl alcohol 5-O-glucoside	Chr14	10151174	10152814	Potri.014G133200	Podel.14G139500	Mitochondrial transcription termination factor family protein	0.00535334	0.0153852	0.347955
Gentisyl alcohol 5-O-glucoside	Chr14	10155367	10156885	Potri.014G133400	Podel.14G139600	Peptide chain release factor 1	0.00844336	0.0346682	0.243548
Gentisyl alcohol 5-O-glucoside	Chr14	10169078	10172346	Potri.014G133500	Podel.14G139700	Phototropic-responsive NPH3 family protein	0.00137316	0.0208266	0.0659326
Gentisyl alcohol 5-O-glucoside	Chr14	10176767	10180774	Potri.014G133600	Podel.14G139800	Unknown	0.00796291	0.0430998	0.184755
Gentisyl alcohol 5-O-glucoside	Chr14	10180719	10184246	Potri.014G133700	Podel.14G139900	Thioredoxin superfamily protein	0	0.0146704	0
Gentisyl alcohol 5-O-glucoside	Chr14	10186951	10189340	Potri.014G133800	Podel.14G140000	Thioredoxin superfamily protein	ND	ND	ND
Gentisyl alcohol 5-O-glucoside	Chr14	10199578	10199846	Potri.014G133900	Podel.14G140100	Thioredoxin superfamily protein	ND	ND	ND
Gentisyl alcohol 5-O-glucoside	Chr14	10205683	10207149	Potri.014G134000	Podel.14G140200	Thioredoxin superfamily protein	ND	ND	ND
Gentisyl alcohol 5-O-glucoside	Chr14	10211768	10213585	Potri.014G134100	Podel.14G140300	Cysteine proteinases superfamily protein	0.00659852	0.0186707	0.353415
Gentisyl alcohol 5-O-glucoside	Chr14	10217931	10218867	Potri.014G134200	Podel.14G140400	Thioredoxin superfamily protein	0	0.0147064	0
Gentisyl alcohol 5-O-glucoside	Chr14	10226370	10228999	Potri.014G134300	Podel.14G140500	Glutaredoxin family protein	ND	ND	ND
Gentisyl alcohol 5-O-glucoside	Chr14	10231099	10232336	Potri.014G134400	Podel.14G140600	zinc finger (C3HC4-type RING finger) family protein	0.0382149	0.0590061	0.647643
Gentisyl alcohol 5-O-glucoside	Chr14	10234820	10235960	Potri.014G134500	Podel.14G140700	Unknown	0.0377099	0.0559265	0.674276
Gentisyl alcohol 5-O-glucoside	Chr14	10239887	10241109	Potri.014G134600	Podel.14G140800	B-box type zinc finger protein with CCT domain	ND	ND	ND
Gentisyl alcohol 5-O-glucoside	Chr14	10251843	10252098	Potri.014G134700	Podel.14G140900	Unknown	0.00422685	0.00863319	0.489605
Gentisyl alcohol 5-O-glucoside	Chr14	10256941	10256022	Potri.014G134800	Podel.14G141100	F-box/RNI-like superfamily protein	0.00681436	0.0287633	0.236912
Gentisyl alcohol 5-O-glucoside	Chr14	10265965	10265342	Potri.014G134900	Podel.14G141200	sodium hydrogen exchanger 2	0.00414366	0.0162168	0.255516
Gentisyl alcohol 5-O-glucoside	Chr14	10279588	10276245	Potri.014G135000	Podel.14G141300	Kinase interacting (KIP1-like) family protein	0.00445105	0.00425533	1.04599
Gentisyl alcohol 5-O-glucoside	Chr14	10283601	10280273	Potri.014G135100	Podel.14G141400	arabinogalactan protein 26	0	0.0435536	0
Gentisyl alcohol 5-O-glucoside	Chr14	10286667	10283760	Potri.014G135200	Podel.14G141500	DEGP protease 2	0.00351474	0.0303484	0.115813
Gentisyl alcohol 5-O-glucoside	Chr14	10299302	10293014	Potri.014G135300	Podel.14G141600	auxin response factor 2	0.0109023	0.0145032	0.751715
Gentisyl alcohol 5-O-glucoside	Chr14	10305434	10299933	Potri.014G135400	Podel.14G141700	Unknown	0.012992	0.0144062	0.901835
Gentisyl alcohol 5-O-glucoside	Chr14	10318955	10312145	Potri.014G135500	Podel.14G141800	dehydroquinate dehydratase, putative / shikimate dehydrogenase, putative	0.0169278	0.0419406	0.403614
Gentisyl alcohol 5-O-glucoside	Chr14	10335905	10376049	Potri.014G135600	Podel.14G142800	transducin family protein / WD-40 repeat family protein	0.00163243	0.0271155	0.060203
Gentisyl alcohol 5-O-glucoside	Chr14	10339421	10379124	Potri.014G135700	Podel.14G142900	sequence-specific DNA binding;sequence-specific DNA binding transcription factors	0.0214899	0.0420594	0.510942
Gentisyl alcohol 5-O-glucoside	Chr14	10353880	10394200	Potri.014G135800	Podel.14G143000	BRI1 suppressor 1 (BSU1)-like 1	0.00551934	0.020125	0.274252
Gentisyl alcohol 5-O-glucoside	Chr14	10382620	10423893	Potri.014G135900	Podel.14G143100	alpha/beta-Hydrolases superfamily protein	0.002537	0.0294568	0.0861261
Gentisyl alcohol 5-O-glucoside	Chr14	10393598	10434017	Potri.014G136000	Podel.14G143200	transducin family protein / WD-40 repeat family protein	0.00267798	0.0359619	0.074467
Gentisyl alcohol 5-O-glucoside	Chr14	10403873	10446162	Potri.014G136100	Podel.14G143300	Leucine-rich repeat (LRR) family protein	0.0282366	0.03309	0.853327
Gentisyl alcohol 5-O-glucoside	Chr14	10416062	10452686	Potri.014G136200	Podel.14G143400	histidine-containing phosphotransfer factor 5	0.00567647	0.00983621	0.577099
Gentisyl alcohol 5-O-glucoside	Chr14	10422743	10458350	Potri.014G136300	Podel.14G143500	Protein kinase family protein	0.0472925	0.100959	0.468432
Gentisyl alcohol 5-O-glucoside	Chr14	10436731	10470423	Potri.014G136400	Podel.14G143600	receptor-like kinase in in flowers 3	0.0149664	0.0532543	0.281037
Gentisyl alcohol 5-O-glucoside	Chr14	10441371	10485605	Potri.014G136500	Podel.14G143900	Major facilitator superfamily protein	0.478014	0.119874	3.98763
Gentisyl alcohol 5-O-glucoside	Chr14	10447208	10485605	Potri.014G136600	Podel.14G143900	Major facilitator superfamily protein	ND	ND	ND
Gentisyl alcohol 5-O-glucoside	Chr14	10455428	10500968	Potri.014G136800	Podel.14G144100	Auxin-responsive GH3 family protein	0.00377419	0.02203	0.17132
Gentisyl alcohol 5-O-glucoside	Chr14	10462607	10507584	Potri.014G136900	Podel.14G144200	DNAse I-like superfamily protein	0.00737533	0.0293701	0.251117
Gentisyl alcohol 5-O-glucoside	Chr14	10474597	10519697	Potri.014G137000	Podel.14G144300	non-intrinsic ABC protein 11	0.00505159	0.0327697	0.154154
Gentisyl alcohol 5-O-glucoside	Chr14	10483901	10531107	Potri.014G137100	Podel.14G144400	methyl-CPG-binding domain 4	0.0023819	0.0409379	0.0581833
Gentisyl alcohol 5-O-glucoside	Chr14	10486462	10533501	Potri.014G137200	Podel.14G144500	Unknown	0.00383697	0.0150553	0.254858
Gentisyl alcohol 5-O-glucoside	Chr14	10510311	10555386	Potri.014G137300	Podel.14G144700	resistance to phytophthora 1	0.00384925	0.0189783	0.202823
Gentisyl alcohol 5-O-glucoside	Chr14	10512056	10557169	Potri.014G137400	Podel.14G144800	Mitochondrial transcription termination factor family protein	0.00503147	0.0277938	0.181028
Gentisyl alcohol 5-O-glucoside	Chr14	10523610	10569782	Potri.014G137700	Podel.14G144900	oxidoreductase, 2OG-Fe(II) oxygenase family protein	0.00935784	0.0215165	0.434915
Gentisyl alcohol 5-O-glucoside	Chr14	10540993	10584263	Potri.014G137900	Podel.14G145000	Unknown	ND	ND	ND
Gentisyl alcohol 5-O-glucoside	Chr14	10546502	10590176	Potri.014G138000	Podel.14G145100	E3 Ubiquitin ligase family protein	0.0025674	0.0245253	0.104683
Gentisyl alcohol 5-O-glucoside	Chr14	10558194	10601072	Potri.014G138100	Podel.14G145200	GTP binding Elongation factor Tu family protein	0.0019536	0.0186974	0.104485
Gentisyl alcohol 5-O-glucoside	Chr14	10563235	10606167	Potri.014G138200	Podel.14G145300	Unknown	0.00730187	0.0277488	0.263141
Gentisyl alcohol 5-O-glucoside	Chr14	10564636	10607939	Potri.014G138300	Podel.14G145400	Unknown	0.0115665	0.105622	0.109508
Gentisyl alcohol 5-O-glucoside	Chr14	10577998	10619624	Potri.014G138400	Podel.14G145500	REF4-related 1	0.00436011	0.0264835	0.164635
Gentisyl alcohol 5-O-glucoside	Chr14	10587892	10629479	Potri.014G138500	Podel.14G145600	pale cress protein (PAC)	0.00408767	0.0149197	0.273978
Gentisyl alcohol 5-O-glucoside	Chr14	10594473	10636820	Potri.014G138700	Podel.14G145800	Tudor/PWWP/MBT domain-containing protein	0.0100061	0.0209434	0.477767
Gentisyl alcohol 5-O-glucoside	Chr14	10612317	10654602	Potri.014G138800	Podel.14G146100	glutathione peroxidase 4	ND	ND	ND
Gentisyl alcohol 5-O-glucoside	Chr14	10620855	10663319	Potri.014G138900	Podel.14G146200	ROTUNDIFOLIA like 14	ND	ND	ND
Gentisyl alcohol 5-O-glucoside	Chr14	10621888	10664204	Potri.014G139000	Podel.14G146300	Unknown	0.00845198	0.0192503	0.439056
Gentisyl alcohol 5-O-glucoside	Chr14	10630351	10674305	Potri.014G139100	Podel.14G146400	Tetratricopeptide repeat (TPR)-like superfamily protein	0.00601809	0.0382248	0.157439
Gentisyl alcohol 5-O-glucoside	Chr14	10633908	10677393	Potri.014G139200	Podel.14G146500	Tetratricopeptide repeat (TPR)-like superfamily protein	ND	ND	ND
Gentisyl alcohol 5-O-glucoside	Chr14	10635363	10678728	Potri.014G139300	Podel.14G146600	isopentenyltransferase 3	0.00935737	0.0182172	0.513655
Gentisyl alcohol 5-O-glucoside	Chr14	10643239	10686271	Potri.014G139400	Podel.14G146700	RING/U-box superfamily protein	0.0147064	0.0329723	0.446021
Gentisyl alcohol 5-O-glucoside	Chr14	10653910	10695880	Potri.014G139600	Podel.14G146900	DNA repair metallo-beta-lactamase family protein	0.0102074	0.0116507	0.876117
Gentisyl alcohol 5-O-glucoside	Chr14	10657844	10699870	Potri.014G139700	Podel.14G147000	Protein of unknown function (DUF803)	0.00316916	0.0437935	0.0723659
Gentisyl alcohol 5-O-glucoside	Chr14	10666932	10709888	Potri.014G139900	Podel.14G147200	Unknown	0	0.0313771	0
Gentisyl alcohol 5-O-glucoside	Chr14	10673740	10715272	Potri.014G140000	Podel.14G147300	Unknown	0.00605656	0.015585	0.388615
Gentisyl alcohol 5-O-glucoside	Chr14	10675906	10717595	Potri.014G140100	Podel.14G147400	P-loop containing nucleoside triphosphate hydrolases superfamily protein	0.00836894	0.0139571	0.599617
Gentisyl alcohol 5-O-glucoside	Chr14	10679750	10720915	Potri.014G140200	Podel.14G147500	Cysteine proteinases superfamily protein	0.00570797	0.0134157	0.42547
Gentisyl alcohol 5-O-glucoside	Chr14	10687304	10728531	Potri.014G140300	Podel.14G147600	xyloglucan endotransglucosylase/hydrolase 5	0.0103019	0.015558	0.662157
Gentisyl alcohol 5-O-glucoside	Chr14	10690585	10732426	Potri.014G140400	Podel.14G147700	Tyrosyl-tRNA synthetase, class Ib, bacterial/mitochondrial	0.00952167	0.0530229	0.179577
Gentisyl alcohol 5-O-glucoside	Chr14	10693242	10734565	Potri.014G140500	Podel.14G147800	glyceraldehyde 3-phosphate dehydrogenase A subunit 2	0.00770084	0.0342917	0.224569
Gentisyl alcohol 5-O-glucoside	Chr14	10701404	10745054	Potri.014G140600	Podel.14G147900	Heavy metal transport/detoxification superfamily protein	0	0.0253189	0
Gentisyl alcohol 5-O-glucoside	Chr14	10704131	10747511	Potri.014G140700	Podel.14G148000	Transducin/WD40 repeat-like superfamily protein	0	0.025772	0
Gentisyl alcohol 5-O-glucoside	Chr14	10721655	10760157	Potri.014G140800	Podel.14G148200	Unknown	ND	ND	ND
Gentisyl alcohol 5-O-glucoside	Chr14	10721926	10761956	Potri.014G140900	Podel.14G148300	acetyl-CoA synthetase	0.00585969	0.019303	0.303564
Gentisyl alcohol 5-O-glucoside	Chr14	10729825	10769574	Potri.014G141000	Podel.14G148400	eukaryotic release factor 1-3	0.000986761	0.0638873	0.0154454
Gentisyl alcohol 5-O-glucoside	Chr14	10737690	10778585	Potri.014G141100	Podel.14G148500	ARM repeat superfamily protein	0.00471295	0.0226006	0.208532
Gentisyl alcohol 5-O-glucoside	Chr14	10759845	10808499	Potri.014G141200	Podel.14G148700	CAX interacting protein 1	0.0182578	0.0238273	0.766256
Gentisyl alcohol 5-O-glucoside	Chr14	10764538	10813122	Potri.014G141300	Podel.14G148800	Unknown	0.0264345	0.0251069	1.05287
Gentisyl alcohol 5-O-glucoside	Chr14	10765224	10813720	Potri.014G141400	Podel.14G148900	winged-helix DNA-binding transcription factor family protein	0.00577898	0.028431	0.203263
Gentisyl alcohol 5-O-glucoside	Chr14	10769204	10817659	Potri.014G141500	Podel.14G149000	alpha-crystallin domain 32.1	0.0113792	0.00554019	2.05394
Gentisyl alcohol 5-O-glucoside	Chr14	10776134	10825888	Potri.014G141600	Podel.14G149100	Unknown	0.0235776	0.0586072	0.402298
Gentisyl alcohol 5-O-glucoside	Chr14	10777520	10827450	Potri.014G141700	Podel.14G149200	actin-related protein C1A	0.00227812	0.0198885	0.114545
Gentisyl alcohol 5-O-glucoside	Chr14	10789927	10841803	Potri.014G141800	Podel.14G149300	protein phosphatase 5.2	0.00233721	0.0212169	0.110158
Gentisyl alcohol 5-O-glucoside	Chr14	10804113	10854841	Potri.014G141900	Podel.14G149400	citrate synthase 2	0.00702581	0.0341865	0.205514
Gentisyl alcohol 5-O-glucoside	Chr14	10813366	10864956	Potri.014G142000	Podel.14G149500	galacturonosyltransferase 15	0.0032622	0.0222961	0.146313
Gentisyl alcohol 5-O-glucoside	Chr14	10818022	10869928	Potri.014G142100	Podel.14G149600	Unknown	0.0683845	0.0993184	0.688537
Gentisyl alcohol 5-O-glucoside	Chr14	10828069	10879177	Potri.014G142200	Podel.14G149700	ATP synthase protein I -related	0.00771711	0.0288299	0.267677
Gentisyl alcohol 5-O-glucoside	Chr14	10834007	10885268	Potri.014G142300	Podel.14G149900	Unknown	ND	ND	ND
Gentisyl alcohol 5-O-glucoside	Chr14	10844147	10894689	Potri.014G142400	Podel.14G150100	Protein of unknown function (DUF640)	0	0.0353006	0
Gentisyl alcohol 5-O-glucoside	Chr14	10863202	10910169	Potri.014G142500	Podel.14G150200	Unknown	0.0201017	0.0235313	0.854252
Gentisyl alcohol 5-O-glucoside	Chr14	10863529	10910372	Potri.014G142600	Podel.14G150300	RNI-like superfamily protein	0.00545632	0.0423812	0.128744
Gentisyl alcohol 5-O-glucoside	Chr14	10864900	10911684	Potri.014G142700	Podel.14G150400	Mitogen activated protein kinase kinase kinase-related	0.00581066	0.0233447	0.248907
Gentisyl alcohol 5-O-glucoside	Chr14	10895043	10944653	Potri.014G142800	Podel.14G150600	Protein of unknown function (DUF688)	0.0124214	0.0212856	0.583558
Gentisyl alcohol 5-O-glucoside	Chr14	10902527	10952995	Potri.014G142900	Podel.14G150700	Unknown	0.00457357	0.0184625	0.247723
Gentisyl alcohol 5-O-glucoside	Chr14	10910490	10961893	Potri.014G143000	Podel.14G150800	Ribosomal protein L1p/L10e family	0.00436643	0.0299759	0.145665
Gentisyl alcohol 5-O-glucoside	Chr14	10919417	10971968	Potri.014G143100	Podel.14G150900	Protein kinase superfamily protein	0.00780676	0.0349714	0.223233
Gentisyl alcohol 5-O-glucoside	Chr14	10928328	10978789	Potri.014G143200	Podel.14G151000	Peroxidase superfamily protein	0.0152577	0.041969	0.363547
Gentisyl alcohol 5-O-glucoside	Chr14	10931994	10981395	Potri.014G143300	Podel.14G151100	aspartate aminotransferase 1	0.00100942	0.0243077	0.0415268
Gentisyl alcohol 5-O-glucoside	Chr14	10950562	11002705	Potri.014G143400	Podel.14G151200	DNAJ heat shock N-terminal domain-containing protein	0.0141438	0.0325254	0.434853
Gentisyl alcohol 5-O-glucoside	Chr14	10956527	11008778	Potri.014G143500	Podel.14G151300	Actin-like ATPase superfamily protein	0	0.0114071	0
Gentisyl alcohol 5-O-glucoside	Chr14	10962778	11015140	Potri.014G143600	Podel.14G151400	Glycosyl hydrolase family 38 protein	0.00254967	0.0186501	0.136711
Gentisyl alcohol 5-O-glucoside	Chr14	10977099	11029134	Potri.014G143700	Podel.14G151500	Glycosyl hydrolase family 38 protein	ND	ND	ND
Gentisyl alcohol 5-O-glucoside	Chr14	10979955	11032084	Potri.014G143800	Podel.14G151600	Unknown	0.012895	0.0322438	0.399923
Gentisyl alcohol 5-O-glucoside	Chr14	10982338	11034167	Potri.014G143900	Podel.14G151700	SU(VAR)3-9 homolog 4	0.00443226	0.0259205	0.170994
Gentisyl alcohol 5-O-glucoside	Chr14	10664295	NA	Potri.014G139800	NA	Pentatricopeptide repeat (PPR) superfamily protein	ND	ND	ND
Gentisyl alcohol 5-O-glucoside	Chr14	10649842	NA	Potri.014G139500	NA	FTSH protease 8	ND	ND	ND
Gentisyl alcohol 5-O-glucoside	Chr14	10590661	NA	Potri.014G138600	NA	debranching enzyme 1	ND	ND	ND
Gentisyl alcohol 5-O-glucoside	Chr14	10540676	NA	Potri.014G137800	NA	Unknown	ND	ND	ND
Gentisyl alcohol 5-O-glucoside	Chr14	10521637	NA	Potri.014G137600	NA	ribosomal RNA processing 4	ND	ND	ND
Gentisyl alcohol 5-O-glucoside	Chr14	10519734	NA	Potri.014G137500	NA	endoplasmic reticulum auxin binding protein 1	ND	ND	ND
Gentisyl alcohol 5-O-glucoside	Chr14	10453987	NA	Potri.014G136700	NA	Transducin/WD40 repeat-like superfamily protein	ND	ND	ND
Gentisyl alcohol 5-O-glucoside	Chr14	10154603	NA	Potri.014G133300	NA	Unknown	ND	ND	ND
Gentisyl alcohol 5-O-glucoside	Chr14	10150414	NA	Potri.014G133100	NA	exostosin family protein	ND	ND	ND
Gentisyl alcohol 5-O-glucoside	Chr14	10098103	NA	Potri.014G132700	NA	indeterminate(ID)-domain 2	ND	ND	ND
Gentisyl alcohol 5-O-glucoside	Chr14	10039965	NA	Potri.014G132000	NA	Heavy metal transport/detoxification superfamily protein	ND	ND	ND
Gentisyl alcohol 5-O-glucoside	Chr14	10017027	NA	Potri.014G131500	NA	TTF-type zinc finger protein with HAT dimerisation domain	ND	ND	ND
Gentisyl alcohol 5-O-glucoside	Chr14	NA	10044133	NA	Podel.14G138400	Heavy metal transport/detoxification superfamily protein	ND	ND	ND
Gentisyl alcohol 5-O-glucoside	Chr14	NA	10099716	NA	Podel.14G139100	C2H2-like zinc finger protein	ND	ND	ND
Gentisyl alcohol 5-O-glucoside	Chr14	NA	10253572	NA	Podel.14G141000	Unknown	ND	ND	ND
Gentisyl alcohol 5-O-glucoside	Chr14	NA	10317072	NA	Podel.14G141900	NAD(P)-binding Rossmann-fold superfamily protein	ND	ND	ND
Gentisyl alcohol 5-O-glucoside	Chr14	NA	10322614	NA	Podel.14G142000	BRCT domain-containing DNA repair protein	ND	ND	ND
Gentisyl alcohol 5-O-glucoside	Chr14	NA	10327764	NA	Podel.14G142100	Mitochondrial substrate carrier family protein	ND	ND	ND
Gentisyl alcohol 5-O-glucoside	Chr14	NA	10338030	NA	Podel.14G142200	RNA-binding protein-defense related 1	ND	ND	ND
Gentisyl alcohol 5-O-glucoside	Chr14	NA	10343369	NA	Podel.14G142300	Unknown	ND	ND	ND
Gentisyl alcohol 5-O-glucoside	Chr14	NA	10350084	NA	Podel.14G142400	Unknown	ND	ND	ND
Gentisyl alcohol 5-O-glucoside	Chr14	NA	10354409	NA	Podel.14G142500	Rho GTPase activating protein with PAK-box/P21-Rho-binding domain	ND	ND	ND
Gentisyl alcohol 5-O-glucoside	Chr14	NA	10364582	NA	Podel.14G142600	Peroxidase superfamily protein	ND	ND	ND
Gentisyl alcohol 5-O-glucoside	Chr14	NA	10367245	NA	Podel.14G142700	NPL4-like protein 1	ND	ND	ND
Gentisyl alcohol 5-O-glucoside	Chr14	NA	10474651	NA	Podel.14G143700	receptor-like kinase in in flowers 3	ND	ND	ND
Gentisyl alcohol 5-O-glucoside	Chr14	NA	10477346	NA	Podel.14G143800	Unknown	ND	ND	ND
Gentisyl alcohol 5-O-glucoside	Chr14	NA	10499229	NA	Podel.14G144000	Transducin/WD40 repeat-like superfamily protein	ND	ND	ND
Gentisyl alcohol 5-O-glucoside	Chr14	NA	10545918	NA	Podel.14G144600	Unknown	ND	ND	ND
Gentisyl alcohol 5-O-glucoside	Chr14	NA	10635866	NA	Podel.14G145700	debranching enzyme 1	ND	ND	ND
Gentisyl alcohol 5-O-glucoside	Chr14	NA	10646870	NA	Podel.14G145900	Tudor/PWWP/MBT domain-containing protein	ND	ND	ND
Gentisyl alcohol 5-O-glucoside	Chr14	NA	10648390	NA	Podel.14G146000	Unknown	ND	ND	ND
Gentisyl alcohol 5-O-glucoside	Chr14	NA	10691724	NA	Podel.14G146800	FtsH extracellular protease family	ND	ND	ND
Gentisyl alcohol 5-O-glucoside	Chr14	NA	10706824	NA	Podel.14G147100	Tetratricopeptide repeat (TPR)-like superfamily protein	ND	ND	ND
Gentisyl alcohol 5-O-glucoside	Chr14	NA	10753190	NA	Podel.14G148100	Unknown	ND	ND	ND
Gentisyl alcohol 5-O-glucoside	Chr14	NA	10797500	NA	Podel.14G148600	Unknown	ND	ND	ND
Gentisyl alcohol 5-O-glucoside	Chr14	NA	10884743	NA	Podel.14G149800	Unknown	ND	ND	ND
Gentisyl alcohol 5-O-glucoside	Chr14	NA	10886271	NA	Podel.14G150000	phosphoenolpyruvate carboxylase 1	ND	ND	ND
Gentisyl alcohol 5-O-glucoside	Chr14	NA	10928705	NA	Podel.14G150500	Unknown	ND	ND	ND
S. musiva canker	Chr16	9236681	9407800	Potri.016G096300	Podel.16G101000.1.p	sequence-specific DNA binding transcription factors	0.00536435	0.0283554	0.189183
S. musiva canker	Chr16	9244326	9416024	Potri.016G096400	Podel.16G101100.1.p	Pentatricopeptide repeat (PPR) superfamily protein	0.0144531	0.0343998	0.420151
S. musiva canker	Chr16	9250688	9422141	Potri.016G096500	Podel.16G101200.1.p	ubiquitin-protein ligase 7	0.0249044	0.0116397	2.1396
S. musiva canker	Chr16	9273412	9449573	Potri.016G096600	Podel.16G101400.1.p	FKBP-like peptidyl-prolyl cis-trans isomerase family protein	0.0038241	0.0162461	0.235385
S. musiva canker	Chr16	9286074	9480579	Potri.016G096700	Podel.16G101600.1.p	Eukaryotic aspartyl protease family protein	0.0198868	0.0475617	0.418126
S. musiva canker	Chr16	9298006	9496904	Potri.016G096800	Podel.16G101700.1.p	P-loop containing nucleoside triphosphate hydrolases superfamily protein	0.00187208	0.0152444	0.122804
S. musiva canker	Chr16	9334749	9526944	Potri.016G096900	Podel.16G101800.1.p	Tetratricopeptide repeat (TPR)-like superfamily protein	0.0116507	0.0355517	0.327712
S. musiva canker	Chr16	9337342	9529592	Potri.016G097000	Podel.16G101900.1.p	Modifier of rudimentary (Mod(r)) protein	0.00759981	0.0192318	0.395169
S. musiva canker	Chr16	9361999	9545487	Potri.016G097100	Podel.16G102000.1.p	PLATZ transcription factor family protein	0.0716392	0.161003	0.444956
S. musiva canker	Chr16	9366022	NA	Potri.016G097200	NA	phosphatidylinositol-4-phosphate 5-kinase 1	ND	ND	ND
S. musiva canker	Chr16	9380655	9559128	Potri.016G097300	Podel.16G102100.1.p	Acyl-CoA N-acyltransferase with RING/FYVE/PHD-type zinc finger domain	0.0072552	0.0160291	0.452626
S. musiva canker	Chr16	9413234	9584090	Potri.016G097400	Podel.16G102200.1.p	UDP-glucosyl transferase 73D1	0.00703663	0.0241409	0.291482
S. musiva canker	Chr16	9422217	9596903	Potri.016G097500	Podel.16G102300.1.p	expansin A4	0.00303491	0.0205141	0.147942
S. musiva canker	Chr16	9427460	9602376	Potri.016G097600	Podel.16G102400.1.p	hydroxyproline-rich glycoprotein family protein	0.00877993	0.0147684	0.594507
S. musiva canker	Chr16	9430910	9605190	Potri.016G097700	Podel.16G102500.1.p	hAT dimerisation domain-containing protein / transposase-related	0.0183271	0	inf
S. musiva canker	Chr16	9462102	9634576	Potri.016G097800	Podel.16G102600.1.p	RAB GTPase homolog C2A	0	0.0354676	0
S. musiva canker	Chr16	9472773	9652651	Potri.016G097900	Podel.16G102700.1.p	Ankyrin repeat family protein	0.00224132	0.0211034	0.106206
S. musiva canker	Chr16	9477380	NA	Potri.016G098000	NA	Unknown	ND	ND	ND
S. musiva canker	Chr16	9487837	9664445	Potri.016G098100	Podel.16G102800.1.p	C2H2-type zinc finger family protein	0.00887913	0.0247649	0.358536
S. musiva canker	Chr16	9524834	9700450	Potri.016G098200	Podel.16G102900.1.p	gamma tonoplast intrinsic protein	0.00357356	0.0103272	0.346034
S. musiva canker	Chr16	9566770	9708822	Potri.016G098300	Podel.16G103000.1.p	Unknown	0.0147909	0.0190486	0.776483
S. musiva canker	Chr16	9578756	9719044	Potri.016G098400	Podel.16G103100.1.p	Protein phosphatase 2A regulatory B subunit family protein	0.00270657	0.0309721	0.0873871
S. musiva canker	Chr16	9587865	9727167	Potri.016G098500	Podel.16G103200.1.p	SOUL heme-binding family protein	0.0979879	0.0882051	1.11091
S. musiva canker	Chr16	9609864	9750020	Potri.016G098600	Podel.16G103300.1.p	xyloglucan endotransglucosylase/hydrolase 32	0	0.0358124	0
S. musiva canker	Chr16	9647004	9774885	Potri.016G098700	Podel.16G103400.1.p	Barwin-like endoglucanases superfamily protein	0.00912559	0.0102478	0.890491
S. musiva canker	Chr16	9651420	NA	Potri.016G098800	NA	S-adenosyl-L-methionine-dependent methyltransferases superfamily protein	ND	ND	ND
S. musiva canker	Chr16	9672068	9793607	Potri.016G098900	Podel.16G103500.1.p	Unknown	0.00631488	0.0296729	0.212816
S. musiva canker	Chr16	9676793	NA	Potri.016G099000	NA	5\'-AMP-activated protein kinase-related	ND	ND	ND
S. musiva canker	Chr16	9678167	9804364	Potri.016G099100	Podel.16G103600.1.p	5\'-AMP-activated protein kinase-related	0.43388	0.180144	2.40852
S. musiva canker	Chr16	9684063	9815297	Potri.016G099200	Podel.16G103700.1.p	myb domain protein 36	0.0329303	0.0536856	0.613391
S. musiva canker	Chr16	9701859	9827662	Potri.016G099300	Podel.16G103800.1.p	Unknown	0.0572598	0.081312	0.704199
S. musiva canker	Chr16	9722554	9834519	Potri.016G099400	Podel.16G103900.1.p	plastid transcriptionally active 4	0.00896585	0.00868631	1.03218
S. musiva canker	Chr16	9728305	9840395	Potri.016G099500	Podel.16G104000.1.p	Unknown	0.0455178	0.0338085	1.34634
S. musiva canker	Chr16	9731872	9843610	Potri.016G099600	Podel.16G104100.1.p	Unknown	0.0178669	0	inf
S. musiva canker	Chr16	9743694	9864007	Potri.016G099700	Podel.16G104300.1.p	Unknown	0.0223134	0.0111838	1.99515
S. musiva canker	Chr16	9756461	9873868	Potri.016G099800	Podel.16G104400.1.p	FTSH protease 3	0.127178	0.087051	1.46096
S. musiva canker	Chr16	9770417	9889843	Potri.016G099900	Podel.16G104500.1.p	WRKY DNA-binding protein 49	0.0158774	0.0292958	0.541969
S. musiva canker	Chr16	9784804	9903586	Potri.016G100000	Podel.16G104600.1.p	Unknown	0	0.0465265	0
S. musiva canker	Chr16	9788013	9907482	Potri.016G100100	Podel.16G104700.1.p	Unknown	0.0906183	0.101949	0.888857
S. musiva canker	Chr16	9790528	9909972	Potri.016G100200	Podel.16G104800.1.p	DHHC-type zinc finger family protein	0.00627947	0.0146824	0.427688
S. musiva canker	Chr16	9795999	9915558	Potri.016G100300	Podel.16G104900.1.p	Transmembrane amino acid transporter family protein	0.00583336	0.0181043	0.322208
S. musiva canker	Chr16	9806989	9927372	Potri.016G100400	Podel.16G105000.1.p	Ribosomal protein S7e family protein	0.0045986	0.0452114	0.101713
S. musiva canker	Chr16	9815703	9936593	Potri.016G100500	Podel.16G105100.1.p	Fes1A	0.00441137	0.014657	0.300975
S. musiva canker	Chr16	9830136	9969427	Potri.016G100600	Podel.16G105200.1.p	Unknown	0.0058215	0.0390544	0.149062
S. musiva canker	Chr16	9836189	NA	Potri.016G100700	NA	Unknown	ND	ND	ND
S. musiva canker	Chr16	9838801	NA	Potri.016G100800	NA	Unknown	ND	ND	ND
S. musiva canker	Chr16	9845832	NA	Potri.016G100900	NA	receptor lectin kinase	ND	ND	ND
S. musiva canker	Chr16	9853112	9987946	Potri.016G101000	Podel.16G105300.1.p	Concanavalin A-like lectin protein kinase family protein	0.0158504	0.0307613	0.515272
S. musiva canker	Chr16	9865031	9999759	Potri.016G101100	Podel.16G105400.1.p	rubisco activase	0.0101812	0.0274421	0.371005
S. musiva canker	Chr16	9893555	10016765	Potri.016G101200	Podel.16G105500.1.p	Protein of unknown function (DUF604)	0.0320984	0.028907	1.11041
S. musiva canker	Chr16	9922686	10064694	Potri.016G101300	Podel.16G105600.1.p	C2H2 and C2HC zinc fingers superfamily protein	0.0243429	0.0682843	0.356493
S. musiva canker	Chr16	9961650	10119938	Potri.016G101400	Podel.16G105800.1.p	zinc-finger protein 10	0.0190766	0.00959246	1.98871
S. musiva canker	Chr16	9970159	NA	Potri.016G101500	NA	O-methyltransferase family protein	ND	ND	ND
S. musiva canker	Chr16	9970871	NA	Potri.016G101600	NA	O-methyltransferase 1	ND	ND	ND
S. musiva canker	Chr16	9994448	NA	Potri.016G101700	NA	Regulator of chromosome condensation (RCC1) family protein	ND	ND	ND
S. musiva canker	Chr16	9998488	NA	Potri.016G101800	NA	transcription factor-related	ND	ND	ND
S. musiva canker	Chr16	10022916	10204647	Potri.016G101900	Podel.16G106000.1.p	Unknown	0.0183495	0.0132162	1.38841
S. musiva canker	Chr16	10024166	10205806	Potri.016G102000	Podel.16G106100.1.p	aldehyde dehydrogenase 5F1	0.0336191	0	inf
S. musiva canker	Chr16	10030521	10215269	Potri.016G102100	Podel.16G106200.1.p	NAD(P)-linked oxidoreductase superfamily protein	NC	NC	NC
S. musiva canker	Chr16	10038216	10263468	Potri.016G102200	Podel.16G106500.1.p	Mitochondrial glycoprotein family protein	0.0223314	0.0274316	0.814074
S. musiva canker	Chr16	10040707	NA	Potri.016G102300	Podel.16G106600.1.p	NAD(P)-linked oxidoreductase superfamily protein	0.00850169	0.0189061	0.44968
S. musiva canker	Chr16	10060790	NA	Potri.016G102400	NA	prenylated RAB acceptor 1.A2	ND	ND	ND
S. musiva canker	Chr16	10078951	10313538	Potri.016G102500	Podel.16G106900.1.p	S-locus lectin protein kinase family protein	0.0174009	0.0299133	0.58171
S. musiva canker	Chr16	10089606	NA	Potri.016G102600	NA	S-locus lectin protein kinase family protein	ND	ND	ND
S. musiva canker	Chr16	10109484	NA	Potri.016G102700	NA	S-locus lectin protein kinase family protein	ND	ND	ND
S. musiva canker	Chr16	10120196	10373266	Potri.016G102800	Podel.16G107200.1.p	Unknown	NC	NC	NC
S. musiva canker	Chr16	10126542	NA	Potri.016G102900	NA	S-locus lectin protein kinase family protein	ND	ND	ND
S. musiva canker	Chr16	10129421	NA	Potri.016G103000	NA	Unknown	ND	ND	ND
S. musiva canker	Chr16	10180292	10392419	Potri.016G103100	Podel.16G107300.1.p	Protein of unknown function (DUF3411)	0.00701291	0.00934107	0.750761
S. musiva canker	Chr16	10196606	10561837	Potri.016G103200	Podel.16G108200.1.p	Major facilitator superfamily protein	NC	NC	NC
S. musiva canker	Chr16	NA	9424860	Potri.016G096500.1	Podel.16G101300.1.p	ubiquitin-protein ligase 7	0.00505857	0.00995511	0.508138
S. musiva canker	Chr16	NA	9468355	NA	Podel.16G101500.1.p	Unknown	ND	ND	ND
S. musiva canker	Chr16	NA	9853041	NA	Podel.16G104200.1.p	Unknown	ND	ND	ND
S. musiva canker	Chr16	NA	10100846	NA	Podel.16G105700.1.p	zinc ion binding;nucleic acid binding	ND	ND	ND
S. musiva canker	Chr16	NA	10168506	Potri.016G097800.1	Podel.16G105900.1.p	RAB GTPase homolog C2A	0	0.0354676	0
S. musiva canker	Chr16	NA	10252380	NA	Podel.16G106300.1.p	Unknown	ND	ND	ND
S. musiva canker	Chr16	NA	10253177	NA	Podel.16G106400.1.p	NAD(P)-linked oxidoreductase superfamily protein	ND	ND	ND
S. musiva canker	Chr16	NA	10265945	Potri.016G102300.1	Podel.16G106600.1.p	NAD(P)-linked oxidoreductase superfamily protein	0.00850169	0.0189061	0.44968
S. musiva canker	Chr16	NA	10269178	NA	Podel.16G106700.1.p	Unknown	ND	ND	ND
S. musiva canker	Chr16	NA	10281294	NA	Podel.16G106800.1.p	Unknown	ND	ND	ND
S. musiva canker	Chr16	NA	10345657	NA	Podel.16G107000.1.p	S-locus lectin protein kinase family protein	ND	ND	ND
S. musiva canker	Chr16	NA	10358038	NA	Podel.16G107100.1.p	Unknown	ND	ND	ND
S. musiva canker	Chr16	NA	10406930	NA	Podel.16G107400.1.p	Major facilitator superfamily protein	ND	ND	ND
S. musiva canker	Chr16	NA	10441528	Potri.016G103600.1	Podel.16G107500.1.p	copper ion transmembrane transporters	0.118885	0.178637	0.665512
S. musiva canker	Chr16	NA	10465048	NA	Podel.16G107600.1.p	Unknown	ND	ND	ND
S. musiva canker	Chr16	NA	10478441	NA	Podel.16G107700.1.p	S-locus lectin protein kinase family protein	ND	ND	ND
S. musiva canker	Chr16	NA	10507336	NA	Podel.16G107800.1.p	Unknown	ND	ND	ND
S. musiva canker	Chr16	NA	10520563	NA	Podel.16G107900.1.p	lectin protein kinase family protein	ND	ND	ND
S. musiva canker	Chr16	NA	10522162	Potri.016G102700.1	Podel.16G108000.1.p	Curculin-like (mannose-binding) lectin family protein	NC	NC	NC
S. musiva canker	Chr16	NA	10542050	NA	Podel.16G108100.1.p	Protein of unknown function, DUF593	ND	ND	ND
Gentisyl alcohol 5-O-glucoside	Chr17	1214363	1237240	Potri.017G014900	Podel.17G014400	NB-ARC domain-containing disease resistance protein	0.0637713	0.0495623	1.28669
Gentisyl alcohol 5-O-glucoside	Chr17	1224094	1237240	Potri.017G015000	Podel.17G014400	LRR and NB-ARC domains-containing disease resistance protein	ND	ND	ND
Gentisyl alcohol 5-O-glucoside	Chr17	1241492	1237240	Potri.017G015100	Podel.17G014400	NB-ARC domain-containing disease resistance protein	ND	ND	ND
Gentisyl alcohol 5-O-glucoside	Chr17	1253345	1237240	Potri.017G015200	Podel.17G014400	LRR and NB-ARC domains-containing disease resistance protein	ND	ND	ND
Gentisyl alcohol 5-O-glucoside	Chr17	1270657	1501592	Potri.017G015300	Podel.17G017000	LRR and NB-ARC domains-containing disease resistance protein	ND	ND	ND
Gentisyl alcohol 5-O-glucoside	Chr17	1303062	1292054	Potri.017G015400	Podel.17G014700	LRR and NB-ARC domains-containing disease resistance protein	ND	ND	ND
Gentisyl alcohol 5-O-glucoside	Chr17	1312728	1237240	Potri.017G015500	Podel.17G014400	NB-ARC domain-containing disease resistance protein	ND	ND	ND
Gentisyl alcohol 5-O-glucoside	Chr17	1324592	1292054	Potri.017G015600	Podel.17G014700	LRR and NB-ARC domains-containing disease resistance protein	ND	ND	ND
Gentisyl alcohol 5-O-glucoside	Chr17	1337243	1305909	Potri.017G015700	Podel.17G014800	Unknown	0.0116759	0.0592563	0.197041
Gentisyl alcohol 5-O-glucoside	Chr17	1343570	1602075	Potri.017G015800	Podel.17G017600	GBF\'s pro-rich region-interacting factor 1	ND	ND	ND
Gentisyl alcohol 5-O-glucoside	Chr17	1368102	1336939	Potri.017G016000	Podel.17G015100	DNAJ heat shock family protein	0.00369914	0.0428688	0.0862899
Gentisyl alcohol 5-O-glucoside	Chr17	1373169	1342138	Potri.017G016100	Podel.17G015200	DNAJ heat shock family protein	ND	ND	ND
Gentisyl alcohol 5-O-glucoside	Chr17	1377273	1346251	Potri.017G016200	Podel.17G015300	Homeodomain-like transcriptional regulator	0.00563717	0.0141996	0.396994
Gentisyl alcohol 5-O-glucoside	Chr17	1398022	1366211	Potri.017G016300	Podel.17G015400	Protein of unknown function (DUF679)	0.0021164	0.0275576	0.0767992
Gentisyl alcohol 5-O-glucoside	Chr17	1414638	1384076	Potri.017G016600	Podel.17G015600	HAESA-like 1	0.0139215	0.0482359	0.288613
Gentisyl alcohol 5-O-glucoside	Chr17	1422936	1391627	Potri.017G016700	Podel.17G015700	NAC domain containing protein 73	0.00289157	0.00986856	0.293008
Gentisyl alcohol 5-O-glucoside	Chr17	1426009	1394577	Potri.017G016800	Podel.17G015800	Guanylate-binding family protein	0.00883728	0.0222403	0.397354
Gentisyl alcohol 5-O-glucoside	Chr17	1437436	1405946	Potri.017G016900	Podel.17G015900	homeobox protein 52	0.0023819	0.0173669	0.137152
Gentisyl alcohol 5-O-glucoside	Chr17	1440050	1409060	Potri.017G017000	Podel.17G016000	S-adenosyl-L-methionine-dependent methyltransferases superfamily protein	0	0.0325784	0
Gentisyl alcohol 5-O-glucoside	Chr17	1446340	1415319	Potri.017G017100	Podel.17G016100	C2H2 and C2HC zinc fingers superfamily protein	0.0242611	0.0694877	0.349142
Gentisyl alcohol 5-O-glucoside	Chr17	1457577	1426121	Potri.017G017200	Podel.17G016200	Unknown	0.011926	0.0350122	0.340626
Gentisyl alcohol 5-O-glucoside	Chr17	1462473	1430750	Potri.017G017300	Podel.17G016300	Thioredoxin superfamily protein	ND	ND	ND
Gentisyl alcohol 5-O-glucoside	Chr17	1467591	1437310	Potri.017G017400	Podel.17G016400	prohibitin 6	0.00152033	0.0338358	0.0449328
Gentisyl alcohol 5-O-glucoside	Chr17	1472465	1441976	Potri.017G017500	Podel.17G016500	FKBP-like peptidyl-prolyl cis-trans isomerase family protein	0.0107079	0.0169147	0.633055
Gentisyl alcohol 5-O-glucoside	Chr17	1479109	1448862	Potri.017G017600	Podel.17G016600	myb domain protein 52	ND	ND	ND
Gentisyl alcohol 5-O-glucoside	Chr17	1485846	1456935	Potri.017G017700	Podel.17G016700	P-loop containing nucleoside triphosphate hydrolases superfamily protein	ND	ND	ND
Gentisyl alcohol 5-O-glucoside	Chr17	1495632	1703768	Potri.017G017800	Podel.17G018500	PCF11P-similar protein 4	0.0139149	0.011586	1.201
Gentisyl alcohol 5-O-glucoside	Chr17	1500019	1706892	Potri.017G017900	Podel.17G018700	Unknown	0.0346132	0.0203748	1.69883
Gentisyl alcohol 5-O-glucoside	Chr17	1506069	1711745	Potri.017G018000	Podel.17G018800	Unknown	0.0115596	0.0293197	0.394259
Gentisyl alcohol 5-O-glucoside	Chr17	1521249	1807341	Potri.017G018100	Podel.17G019200	Unknown	ND	ND	ND
Gentisyl alcohol 5-O-glucoside	Chr17	1527568	1807341	Potri.017G018200	Podel.17G019200	Unknown	ND	ND	ND
Gentisyl alcohol 5-O-glucoside	Chr17	1530022	1821632	Potri.017G018300	Podel.17G019400	Unknown	0.0128612	0.0409746	0.313882
Gentisyl alcohol 5-O-glucoside	Chr17	1534432	1826130	Potri.017G018400	Podel.17G019500	peroxin 13	0.00444775	0.0442933	0.100416
Gentisyl alcohol 5-O-glucoside	Chr17	1545629	1832723	Potri.017G018500	Podel.17G019600	Plant regulator RWP-RK family protein	0.0110609	0.0273968	0.40373
Gentisyl alcohol 5-O-glucoside	Chr17	1565599	1855087	Potri.017G018600	Podel.17G019700	GRAS family transcription factor family protein	0.0852981	0.100137	0.851818
Gentisyl alcohol 5-O-glucoside	Chr17	1602103	1895498	Potri.017G018900	Podel.17G020300	Unknown	ND	ND	ND
Gentisyl alcohol 5-O-glucoside	Chr17	1607303	1895498	Potri.017G019000	Podel.17G020300	Unknown	ND	ND	ND
Gentisyl alcohol 5-O-glucoside	Chr17	1630789	1895498	Potri.017G019200	Podel.17G020300	Unknown	ND	ND	ND
Gentisyl alcohol 5-O-glucoside	Chr17	1661291	2345190	Potri.017G019300	Podel.17G025600	Plant protein of unknown function (DUF247)	ND	ND	ND
Gentisyl alcohol 5-O-glucoside	Chr17	1685281	2364453	Potri.017G019400	Podel.17G025700	Plant protein of unknown function (DUF247)	ND	ND	ND
Gentisyl alcohol 5-O-glucoside	Chr17	1693849	2453290	Potri.017G019500	Podel.17G026900	Unknown	ND	ND	ND
Gentisyl alcohol 5-O-glucoside	Chr17	1693858	2452524	Potri.017G019600	Podel.17G026800	Protein of unknown function DUF829, transmembrane 53	0.0189434	0.0352488	0.53742
Gentisyl alcohol 5-O-glucoside	Chr17	1702062	2381570	Potri.017G019700	Podel.17G026100	Plant protein of unknown function (DUF247)	ND	ND	ND
Gentisyl alcohol 5-O-glucoside	Chr17	1721706	2452524	Potri.017G019800	Podel.17G026800	Protein of unknown function DUF829, transmembrane 53	ND	ND	ND
Gentisyl alcohol 5-O-glucoside	Chr17	1736962	2468072	Potri.017G019900	Podel.17G027100	GRAS family transcription factor	0	0.020561	0
Gentisyl alcohol 5-O-glucoside	Chr17	1746677	2477117	Potri.017G020000	Podel.17G027200	Ribosomal L38e protein family	0.210967	0.0919299	2.29487
Gentisyl alcohol 5-O-glucoside	Chr17	1755558	2485518	Potri.017G020100	Podel.17G027300	trigalactosyldiacylglycerol2	0.0364872	0.0374857	0.973363
Gentisyl alcohol 5-O-glucoside	Chr17	1780501	1876040	Potri.017G020200	Podel.17G020100	Plant regulator RWP-RK family protein	ND	ND	ND
Gentisyl alcohol 5-O-glucoside	Chr17	1787867	1876040	Potri.017G020300	Podel.17G020100	GRAS family transcription factor family protein	ND	ND	ND
Gentisyl alcohol 5-O-glucoside	Chr17	1799942	1855087	Potri.017G020400	Podel.17G019700	GRAS family transcription factor family protein	ND	ND	ND
Gentisyl alcohol 5-O-glucoside	Chr17	1824465	1950933	Potri.017G020600	Podel.17G021500	Plant regulator RWP-RK family protein	ND	ND	ND
Gentisyl alcohol 5-O-glucoside	Chr17	1827330	1928576	Potri.017G020700	Podel.17G020900	Unknown	ND	ND	ND
Gentisyl alcohol 5-O-glucoside	Chr17	1849630	1944538	Potri.017G020800	Podel.17G021200	BED zinc finger ;hAT family dimerisation domain	ND	ND	ND
Gentisyl alcohol 5-O-glucoside	Chr17	1861031	1945153	Potri.017G020900	Podel.17G021300	Unknown	ND	ND	ND
Gentisyl alcohol 5-O-glucoside	Chr17	1891968	1876040	Potri.017G021000	Podel.17G020100	Unknown	ND	ND	ND
Gentisyl alcohol 5-O-glucoside	Chr17	1897447	1897325	Potri.017G021100	Podel.17G020400	Plant regulator RWP-RK family protein	ND	ND	ND
Gentisyl alcohol 5-O-glucoside	Chr17	1902880	1855087	Potri.017G021200	Podel.17G019700	Plant regulator RWP-RK family protein	ND	ND	ND
Gentisyl alcohol 5-O-glucoside	Chr17	1917752	1876040	Potri.017G021300	Podel.17G020100	Cysteine proteinases superfamily protein	ND	ND	ND
Gentisyl alcohol 5-O-glucoside	Chr17	1921971	1876040	Potri.017G021400	Podel.17G020100	GRAS family transcription factor family protein	ND	ND	ND
Gentisyl alcohol 5-O-glucoside	Chr17	1930303	1895498	Potri.017G021500	Podel.17G020300	Unknown	0.067272	0.0834919	0.805731
Gentisyl alcohol 5-O-glucoside	Chr17	1936484	1895498	Potri.017G021600	Podel.17G020300	Unknown	ND	ND	ND
Gentisyl alcohol 5-O-glucoside	Chr17	1937804	1897325	Potri.017G021700	Podel.17G020400	Plant regulator RWP-RK family protein	ND	ND	ND
Gentisyl alcohol 5-O-glucoside	Chr17	1939626	1978757	Potri.017G021800	Podel.17G022000	BED zinc finger ;hAT family dimerisation domain	ND	ND	ND
Gentisyl alcohol 5-O-glucoside	Chr17	1956178	1913792	Potri.017G021900	Podel.17G020700	Plant regulator RWP-RK family protein	ND	ND	ND
Gentisyl alcohol 5-O-glucoside	Chr17	1960184	1950933	Potri.017G022000	Podel.17G021500	Plant regulator RWP-RK family protein	ND	ND	ND
Gentisyl alcohol 5-O-glucoside	Chr17	1970765	1895498	Potri.017G022100	Podel.17G020300	Unknown	ND	ND	ND
Gentisyl alcohol 5-O-glucoside	Chr17	1979432	1897325	Potri.017G022200	Podel.17G020400	Plant regulator RWP-RK family protein	ND	ND	ND
Gentisyl alcohol 5-O-glucoside	Chr17	1984817	2004798	Potri.017G022300	Podel.17G022500	Plant regulator RWP-RK family protein	ND	ND	ND
Gentisyl alcohol 5-O-glucoside	Chr17	1989054	1956939	Potri.017G022400	Podel.17G021600	Unknown	0.00870837	0.0287116	0.303305
Gentisyl alcohol 5-O-glucoside	Chr17	1991331	1959381	Potri.017G022500	Podel.17G021800	BED zinc finger ;hAT family dimerisation domain	ND	ND	ND
Gentisyl alcohol 5-O-glucoside	Chr17	2004910	1933425	Potri.017G022600	Podel.17G021000	Unknown	ND	ND	ND
Gentisyl alcohol 5-O-glucoside	Chr17	2014244	2017371	Potri.017G022800	Podel.17G022700	Ypt/Rab-GAP domain of gyp1p superfamily protein	ND	ND	ND
Gentisyl alcohol 5-O-glucoside	Chr17	2015604	2004798	Potri.017G022900	Podel.17G022500	Plant regulator RWP-RK family protein	ND	ND	ND
Gentisyl alcohol 5-O-glucoside	Chr17	2018159	1926343	Potri.017G023000	Podel.17G020800	Unknown	ND	ND	ND
Gentisyl alcohol 5-O-glucoside	Chr17	2019254	1928576	Potri.017G023100	Podel.17G020900	Unknown	ND	ND	ND
Gentisyl alcohol 5-O-glucoside	Chr17	2022848	2017371	Potri.017G023200	Podel.17G022700	Ypt/Rab-GAP domain of gyp1p superfamily protein	ND	ND	ND
Gentisyl alcohol 5-O-glucoside	Chr17	2038429	2111797	Potri.017G023300	Podel.17G023800	Protein of unknown function (DUF3755)	0.00358049	0.0254127	0.140894
Gentisyl alcohol 5-O-glucoside	Chr17	2050171	2044385	Potri.017G023400	Podel.17G022900	Unknown	0.023845	0.0580548	0.410733
Gentisyl alcohol 5-O-glucoside	Chr17	2054726	2049354	Potri.017G023500	Podel.17G023000	Unknown	0.177771	0.128871	1.37945
Gentisyl alcohol 5-O-glucoside	Chr17	2063358	2057100	Potri.017G023600	Podel.17G023200	Plant protein of unknown function (DUF247)	0.0149561	0.0136135	1.09862
Gentisyl alcohol 5-O-glucoside	Chr17	2075541	2148912	Potri.017G023700	Podel.17G024000	Plant protein of unknown function (DUF247)	ND	ND	ND
Gentisyl alcohol 5-O-glucoside	Chr17	2125669	2214520	Potri.017G023800	Podel.17G024500	Plant protein of unknown function (DUF247)	ND	ND	ND
Gentisyl alcohol 5-O-glucoside	Chr17	2186360	2345190	Potri.017G024100	Podel.17G025600	Plant protein of unknown function (DUF247)	ND	ND	ND
Gentisyl alcohol 5-O-glucoside	Chr17	2135261	NA	Potri.017G024000	NA	Unknown	ND	ND	ND
Gentisyl alcohol 5-O-glucoside	Chr17	2129395	NA	Potri.017G023900	NA	Protein phosphatase 2C family protein	ND	ND	ND
Gentisyl alcohol 5-O-glucoside	Chr17	2011569	NA	Potri.017G022700	NA	Plant regulator RWP-RK family protein	ND	ND	ND
Gentisyl alcohol 5-O-glucoside	Chr17	1821367	NA	Potri.017G020500	NA	BED zinc finger ;hAT family dimerisation domain	ND	ND	ND
Gentisyl alcohol 5-O-glucoside	Chr17	1617138	NA	Potri.017G019100	NA	Cysteine proteinases superfamily protein	ND	ND	ND
Gentisyl alcohol 5-O-glucoside	Chr17	1588768	NA	Potri.017G018800	NA	Cysteine proteinases superfamily protein	ND	ND	ND
Gentisyl alcohol 5-O-glucoside	Chr17	1570776	NA	Potri.017G018700	NA	receptor like protein 9	ND	ND	ND
Gentisyl alcohol 5-O-glucoside	Chr17	1404516	NA	Potri.017G016500	NA	Unknown	ND	ND	ND
Gentisyl alcohol 5-O-glucoside	Chr17	1400299	NA	Potri.017G016400	NA	Unknown	ND	ND	ND
Gentisyl alcohol 5-O-glucoside	Chr17	1365774	NA	Potri.017G015900	NA	Unknown	ND	ND	ND
Gentisyl alcohol 5-O-glucoside	Chr17	1200267	NA	Potri.017G014800	NA	26S proteasome regulatory subunit S2 1A	ND	ND	ND
Gentisyl alcohol 5-O-glucoside	Chr17	1192966	NA	Potri.017G014700	NA	nucleotide binding;protein binding	ND	ND	ND
Gentisyl alcohol 5-O-glucoside	Chr17	1189186	NA	Potri.017G014600	NA	CAP-binding protein 20	ND	ND	ND
Gentisyl alcohol 5-O-glucoside	Chr17	NA	1261233	NA	Podel.17G014500	NB-ARC domain-containing disease resistance protein	ND	ND	ND
Gentisyl alcohol 5-O-glucoside	Chr17	NA	1263169	NA	Podel.17G014600	LRR and NB-ARC domains-containing disease resistance protein	ND	ND	ND
Gentisyl alcohol 5-O-glucoside	Chr17	NA	1312984	NA	Podel.17G014900	GBF\'s pro-rich region-interacting factor 1	ND	ND	ND
Gentisyl alcohol 5-O-glucoside	Chr17	NA	1334418	NA	Podel.17G015000	Unknown	ND	ND	ND
Gentisyl alcohol 5-O-glucoside	Chr17	NA	1373154	NA	Podel.17G015500	Unknown	ND	ND	ND
Gentisyl alcohol 5-O-glucoside	Chr17	NA	1461922	NA	Podel.17G016800	P-loop containing nucleoside triphosphate hydrolases superfamily protein	ND	ND	ND
Gentisyl alcohol 5-O-glucoside	Chr17	NA	1468095	NA	Podel.17G016900	Unknown	ND	ND	ND
Gentisyl alcohol 5-O-glucoside	Chr17	NA	1524315	NA	Podel.17G017100	LRR and NB-ARC domains-containing disease resistance protein	ND	ND	ND
Gentisyl alcohol 5-O-glucoside	Chr17	NA	1533028	NA	Podel.17G017200	LRR and NB-ARC domains-containing disease resistance protein	ND	ND	ND
Gentisyl alcohol 5-O-glucoside	Chr17	NA	1551422	NA	Podel.17G017300	LRR and NB-ARC domains-containing disease resistance protein	ND	ND	ND
Gentisyl alcohol 5-O-glucoside	Chr17	NA	1581948	NA	Podel.17G017400	LRR and NB-ARC domains-containing disease resistance protein	ND	ND	ND
Gentisyl alcohol 5-O-glucoside	Chr17	NA	1595472	NA	Podel.17G017500	Unknown	ND	ND	ND
Gentisyl alcohol 5-O-glucoside	Chr17	NA	1638704	NA	Podel.17G017700	Unknown	ND	ND	ND
Gentisyl alcohol 5-O-glucoside	Chr17	NA	1644083	NA	Podel.17G017800	Pseudouridine synthase family protein	ND	ND	ND
Gentisyl alcohol 5-O-glucoside	Chr17	NA	1667186	NA	Podel.17G017900	Unknown	ND	ND	ND
Gentisyl alcohol 5-O-glucoside	Chr17	NA	1668470	NA	Podel.17G018000	FKBP-like peptidyl-prolyl cis-trans isomerase family protein	ND	ND	ND
Gentisyl alcohol 5-O-glucoside	Chr17	NA	1675322	NA	Podel.17G018100	myb domain protein 52	ND	ND	ND
Gentisyl alcohol 5-O-glucoside	Chr17	NA	1683415	NA	Podel.17G018200	P-loop containing nucleoside triphosphate hydrolases superfamily protein	ND	ND	ND
Gentisyl alcohol 5-O-glucoside	Chr17	NA	1684020	NA	Podel.17G018300	P-loop containing nucleoside triphosphate hydrolases superfamily protein	ND	ND	ND
Gentisyl alcohol 5-O-glucoside	Chr17	NA	1685801	NA	Podel.17G018400	P-loop containing nucleoside triphosphate hydrolases superfamily protein	ND	ND	ND
Gentisyl alcohol 5-O-glucoside	Chr17	NA	1706388	NA	Podel.17G018600	Unknown	ND	ND	ND
Gentisyl alcohol 5-O-glucoside	Chr17	NA	1765660	NA	Podel.17G018900	Unknown	ND	ND	ND
Gentisyl alcohol 5-O-glucoside	Chr17	NA	1779940	NA	Podel.17G019000	Unknown	ND	ND	ND
Gentisyl alcohol 5-O-glucoside	Chr17	NA	1800786	NA	Podel.17G019100	Unknown	ND	ND	ND
Gentisyl alcohol 5-O-glucoside	Chr17	NA	1809243	NA	Podel.17G019300	Unknown	ND	ND	ND
Gentisyl alcohol 5-O-glucoside	Chr17	NA	1862841	NA	Podel.17G019800	Plant regulator RWP-RK family protein	ND	ND	ND
Gentisyl alcohol 5-O-glucoside	Chr17	NA	1867194	NA	Podel.17G019900	Plant regulator RWP-RK family protein	ND	ND	ND
Gentisyl alcohol 5-O-glucoside	Chr17	NA	1869172	NA	Podel.17G020000	GRAS family transcription factor family protein	ND	ND	ND
Gentisyl alcohol 5-O-glucoside	Chr17	NA	1888676	NA	Podel.17G020200	Unknown	ND	ND	ND
Gentisyl alcohol 5-O-glucoside	Chr17	NA	1898628	NA	Podel.17G020500	UB-like protease 1B	ND	ND	ND
Gentisyl alcohol 5-O-glucoside	Chr17	NA	1912486	NA	Podel.17G020600	Unknown	ND	ND	ND
Gentisyl alcohol 5-O-glucoside	Chr17	NA	1938665	NA	Podel.17G021100	UB-like protease 1A	ND	ND	ND
Gentisyl alcohol 5-O-glucoside	Chr17	NA	1948852	NA	Podel.17G021400	Unknown	ND	ND	ND
Gentisyl alcohol 5-O-glucoside	Chr17	NA	1957593	NA	Podel.17G021700	Unknown	ND	ND	ND
Gentisyl alcohol 5-O-glucoside	Chr17	NA	1960649	NA	Podel.17G021900	UB-like protease 1A	ND	ND	ND
Gentisyl alcohol 5-O-glucoside	Chr17	NA	1984440	NA	Podel.17G022100	Unknown	ND	ND	ND
Gentisyl alcohol 5-O-glucoside	Chr17	NA	1988937	NA	Podel.17G022200	Unknown	ND	ND	ND
Gentisyl alcohol 5-O-glucoside	Chr17	NA	1991019	NA	Podel.17G022300	Plant regulator RWP-RK family protein	ND	ND	ND
Gentisyl alcohol 5-O-glucoside	Chr17	NA	2002854	NA	Podel.17G022400	Unknown	ND	ND	ND
Gentisyl alcohol 5-O-glucoside	Chr17	NA	2007663	NA	Podel.17G022600	Unknown	ND	ND	ND
Gentisyl alcohol 5-O-glucoside	Chr17	NA	2033184	NA	Podel.17G022800	Protein of unknown function (DUF3755)	ND	ND	ND
Gentisyl alcohol 5-O-glucoside	Chr17	NA	2051394	NA	Podel.17G023100	Unknown	ND	ND	ND
Gentisyl alcohol 5-O-glucoside	Chr17	NA	2072520	NA	Podel.17G023300	Unknown	ND	ND	ND
Gentisyl alcohol 5-O-glucoside	Chr17	NA	2090409	NA	Podel.17G023400	Plant regulator RWP-RK family protein	ND	ND	ND
Gentisyl alcohol 5-O-glucoside	Chr17	NA	2092149	NA	Podel.17G023500	Unknown	ND	ND	ND
Gentisyl alcohol 5-O-glucoside	Chr17	NA	2094060	NA	Podel.17G023600	Unknown	ND	ND	ND
Gentisyl alcohol 5-O-glucoside	Chr17	NA	2095844	NA	Podel.17G023700	Ypt/Rab-GAP domain of gyp1p superfamily protein	ND	ND	ND
Gentisyl alcohol 5-O-glucoside	Chr17	NA	2146553	NA	Podel.17G023900	Unknown	ND	ND	ND
Gentisyl alcohol 5-O-glucoside	Chr17	NA	2167958	NA	Podel.17G024100	ribonuclease 1	ND	ND	ND
Gentisyl alcohol 5-O-glucoside	Chr17	NA	2168997	NA	Podel.17G024200	GDSL-like Lipase/Acylhydrolase family protein	ND	ND	ND
Gentisyl alcohol 5-O-glucoside	Chr17	NA	2172361	NA	Podel.17G024300	L-O-methylthreonine resistant 1	ND	ND	ND
Gentisyl alcohol 5-O-glucoside	Chr17	NA	2197505	NA	Podel.17G024400	Plant protein of unknown function (DUF247)	ND	ND	ND
Gentisyl alcohol 5-O-glucoside	Chr17	NA	2218726	NA	Podel.17G024600	Unknown	ND	ND	ND
Gentisyl alcohol 5-O-glucoside	Chr17	NA	2235649	NA	Podel.17G024700	Plant protein of unknown function (DUF247)	ND	ND	ND
Gentisyl alcohol 5-O-glucoside	Chr17	NA	2264379	NA	Podel.17G024800	Plant protein of unknown function (DUF247)	ND	ND	ND
Gentisyl alcohol 5-O-glucoside	Chr17	NA	2271595	NA	Podel.17G024900	Plant protein of unknown function (DUF247)	ND	ND	ND
Gentisyl alcohol 5-O-glucoside	Chr17	NA	2295645	NA	Podel.17G025000	Plant protein of unknown function (DUF247)	ND	ND	ND
Gentisyl alcohol 5-O-glucoside	Chr17	NA	2304580	NA	Podel.17G025100	Plant protein of unknown function (DUF247)	ND	ND	ND
Gentisyl alcohol 5-O-glucoside	Chr17	NA	2305673	NA	Podel.17G025200	Unknown	ND	ND	ND
Gentisyl alcohol 5-O-glucoside	Chr17	NA	2319601	NA	Podel.17G025300	Unknown	ND	ND	ND
Gentisyl alcohol 5-O-glucoside	Chr17	NA	2332284	NA	Podel.17G025400	Plant protein of unknown function (DUF247)	ND	ND	ND
Gentisyl alcohol 5-O-glucoside	Chr17	NA	2339633	NA	Podel.17G025500	Plant protein of unknown function (DUF247)	ND	ND	ND
Gentisyl alcohol 5-O-glucoside	Chr17	NA	2366550	NA	Podel.17G025800	UDP-glycosyltransferase 73B4	ND	ND	ND
Gentisyl alcohol 5-O-glucoside	Chr17	NA	2370516	NA	Podel.17G025900	Protein of unknown function DUF829, transmembrane 53	ND	ND	ND
Gentisyl alcohol 5-O-glucoside	Chr17	NA	2371310	NA	Podel.17G026000	Unknown	ND	ND	ND
Gentisyl alcohol 5-O-glucoside	Chr17	NA	2384128	NA	Podel.17G026200	Ribosomal protein L14p/L23e family protein	ND	ND	ND
Gentisyl alcohol 5-O-glucoside	Chr17	NA	2388058	NA	Podel.17G026300	Plant protein of unknown function (DUF247)	ND	ND	ND
Gentisyl alcohol 5-O-glucoside	Chr17	NA	2397923	NA	Podel.17G026400	Plant protein of unknown function (DUF247)	ND	ND	ND
Gentisyl alcohol 5-O-glucoside	Chr17	NA	2398569	NA	Podel.17G026500	Protein of unknown function (DUF1639)	ND	ND	ND
Gentisyl alcohol 5-O-glucoside	Chr17	NA	2414431	NA	Podel.17G026600	Plant protein of unknown function (DUF247)	ND	ND	ND
Gentisyl alcohol 5-O-glucoside	Chr17	NA	2443489	NA	Podel.17G026700	Plant protein of unknown function (DUF247)	ND	ND	ND
Gentisyl alcohol 5-O-glucoside	Chr17	NA	2455859	NA	Podel.17G027000	RNA-binding ASCH domain protein	ND	ND	ND

## Sheet: SupportingTable2
Fungus/Insect QTL	Chromosome	Parental Species	Category	CatEnrich	NotCatEnrich	CatNotEnrich	NotCatNotEnrich	pvalue	Annotation
Melampsora sp., Phyllocolpa sp., S. musiva canker	Chr04, Chr13, Chr16	Populus deltoides	PF12796	13	700	137	30762	3.7937e-05	Ankyrin repeats (3 copies)
Melampsora sp., Phyllocolpa sp.	Chr04, Chr13	Populus deltoides	PF13962	12	701	78	30821	8.68769e-07	Domain of unknown function
Melampsora sp.	Chr04	Populus deltoides	PF04885	7	706	19	30880	1.30548e-06	Stigma-specific protein, Stig1
Phyllocolpa sp.	Chr13	Populus deltoides	PF00361	10	703	12	30887	1.62084e-11	Proton-conducting membrane transporter
Phyllocolpa sp.	Chr13	Populus deltoides	PF03947	8	705	12	30887	6.38547e-09	Ribosomal Proteins L2, C-terminal domain
Phyllocolpa sp.	Chr13	Populus deltoides	PF00203	10	703	6	30893	2.26865e-13	Ribosomal protein S19
Phyllocolpa sp.	Chr13	Populus deltoides	PF00006	8	705	8	30891	7.06675e-10	ATP synthase alpha/beta family, nucleotide-binding domain
Phyllocolpa sp.	Chr13	Populus deltoides	PF00181	8	705	8	30891	7.06675e-10	Ribosomal Proteins L2, RNA binding domain
Phyllocolpa sp.	Chr13	Populus deltoides	PF05758	6	707	10	30889	8.51262e-07	Ycf1
Phyllocolpa sp.	Chr13	Populus deltoides	PF02874	8	705	7	30892	3.60474e-10	ATP synthase alpha/beta family, beta-barrel domain
Phyllocolpa sp.	Chr13	Populus deltoides	PF00238	6	707	9	30890	5.42403e-07	Ribosomal protein L14p/L23e
Phyllocolpa sp.	Chr13	Populus deltoides	PF00276	6	707	9	30890	5.42403e-07	Ribosomal protein L23
Phyllocolpa sp.	Chr13	Populus deltoides	PF00306	8	705	6	30893	1.7162e-10	ATP synthase alpha/beta chain, C terminal domain
Phyllocolpa sp.	Chr13	Populus deltoides	PF00410	6	707	6	30893	1.06107e-07	Ribosomal protein S8
Phyllocolpa sp.	Chr13	Populus deltoides	PF00164	4	709	8	30891	0.000109959	Ribosomal protein S12/S23
Phyllocolpa sp.	Chr13	Populus deltoides	PF00189	4	709	8	30891	0.000109959	Ribosomal protein S3, C-terminal domain
Phyllocolpa sp.	Chr13	Populus deltoides	PF00312	4	709	8	30891	0.000109959	Ribosomal protein S15
Phyllocolpa sp.	Chr13	Populus deltoides	PF00146	9	704	2	30897	7.5926e-14	NADH dehydrogenase
Phyllocolpa sp.	Chr13	Populus deltoides	PF05695	7	706	4	30895	8.79749e-10	Plant protein of unknown function (DUF825)
Phyllocolpa sp.	Chr13	Populus deltoides	PF00411	6	707	5	30894	5.40887e-08	Ribosomal protein S11
Phyllocolpa sp.	Chr13	Populus deltoides	PF00421	4	709	7	30892	7.46381e-05	Photosystem II protein
Melampsora sp.	Chr04	Populus deltoides	PF14476	8	705	2	30897	2.78605e-12	Petal formation-expressed
Phyllocolpa sp.	Chr13	Populus deltoides	PF00283	6	707	4	30895	2.50656e-08	Cytochrome b559, alpha (gene psbE) and beta (gene psbF)subunits
Phyllocolpa sp.	Chr13	Populus deltoides	PF00223	4	709	6	30893	4.83609e-05	Photosystem I psaA/psaB protein
Phyllocolpa sp.	Chr13	Populus deltoides	PF00237	4	709	6	30893	4.83609e-05	Ribosomal protein L22p/L17e
Melampsora sp.	Chr04	Populus trichocarpa	PF00903	11	442	37	28524	1.60073e-10	Glyoxalase/Bleomycin resistance protein/Dioxygenase superfamily
S. musiva canker	Chr16	Populus trichocarpa	PF04012	6	447	3	28558	1.13159e-09	PspA/IM30 family
Melampsora sp.	Chr04	Populus trichocarpa	PF05292	6	447	3	28558	1.13159e-09	Malonyl-CoA decarboxylase C-terminal domain
S. musiva canker	Chr16	Populus trichocarpa	PF09783	4	449	0	28561	5.86523e-08	Vacuolar import and degradation protein
Phyllocolpa sp.	Chr10	Populus trichocarpa	PF00128	9	444	42	28519	8.6692e-08	Alpha amylase, catalytic domain
Phyllocolpa sp.	Chr13	Populus trichocarpa	PF04727	7	446	22	28539	2.5044e-07	ELMO/CED-12 family
S. musiva canker	Chr16	Populus trichocarpa	PF08609	5	448	6	28555	3.88063e-07	Nucleotide exchange factor Fes1
Phyllocolpa sp.	Chr10	Populus trichocarpa	PF02171	7	446	26	28535	6.49495e-07	Piwi domain
M. vagabunda	Chr05	Populus trichocarpa	PF00996	5	448	8	28553	1.05345e-06	GDP dissociation inhibitor
Phyllocolpa sp.	Chr10	Populus trichocarpa	PF07821	5	448	9	28552	1.61767e-06	Alpha-amylase C-terminal beta-sheet domain
Phyllocolpa sp.	Chr10	Populus trichocarpa	PF08458	6	447	20	28541	2.4756e-06	Plant pleckstrin homology-like region
Phyllocolpa sp.	Chr10	Populus trichocarpa	PF02170	7	446	34	28527	3.06891e-06	PAZ domain
Phyllocolpa sp.	Chr10	Populus trichocarpa	PF05703	6	447	23	28538	4.9091e-06	Auxin canalisation
Phyllocolpa sp.	Chr13	Populus trichocarpa	PF05147	4	449	5	28556	6.94429e-06	Lanthionine synthetase C-like protein
Phyllocolpa sp.	Chr10	Populus trichocarpa	PF08699	6	447	25	28536	7.41062e-06	Argonaute linker 1 domain
M. vagabunda, Phyllocolpa sp.	Chr05, Chr10	Populus trichocarpa	PF00305	6	447	27	28534	1.0857e-05	Lipoxygenase
M. vagabunda, Phyllocolpa sp.	Chr05, Chr10	Populus trichocarpa	PF01477	6	447	27	28534	1.0857e-05	PLAT/LH2 domain
Melampsora sp., M. vagabunda, Phyllocolpa sp., S. musiva canker	Chr04, Chr05, Chr10, Chr13, Chr16	Populus trichocarpa	PF01535	29	424	741	27820	1.39658e-05	PPR repeat
Phyllocolpa sp.	Chr10	Populus trichocarpa	PF02531	3	450	1	28560	1.4949e-05	PsaD
S. musiva canker	Chr16	Populus trichocarpa	PF07200	3	450	1	28560	1.4949e-05	Modifier of rudimentary (Mod(r)) protein
Phyllocolpa sp.	Chr13	Populus trichocarpa	PF00181	4	449	7	28554	1.7741e-05	Ribosomal Proteins L2, RNA binding domain
Phyllocolpa sp., S. musiva canker	Chr13, Chr16	Populus trichocarpa	PF00891	7	446	46	28515	1.79076e-05	O-methyltransferase
Melampsora sp.	Chr04	Populus trichocarpa	PF04885	5	448	18	28543	2.42103e-05	Stigma-specific protein, Stig1
Melampsora sp.	Chr04	Populus trichocarpa	PF02714	6	447	32	28529	2.53339e-05	Calcium-dependent channel, 7TM region, putative phosphate
Phyllocolpa sp.	Chr13	Populus trichocarpa	PF03947	4	449	8	28553	2.62832e-05	Ribosomal Proteins L2, C-terminal domain
Phyllocolpa sp.	Chr10	Populus trichocarpa	PF00475	3	450	2	28559	3.69382e-05	Imidazoleglycerol-phosphate dehydratase
Phyllocolpa sp.	Chr10	Populus trichocarpa	PF05179	3	450	2	28559	3.69382e-05	RNA pol II accessory factor, Cdc73 family, C-terminal
Phyllocolpa sp.	Chr10	Populus trichocarpa	PF01179	5	448	20	28541	3.72555e-05	Copper amine oxidase, enzyme domain
M. vagabunda, S. musiva canker	Chr05, Chr16	Populus trichocarpa	PF01529	8	445	73	28488	3.9428e-05	DHHC palmitoyltransferase
Phyllocolpa sp.	Chr10, Chr13	Populus trichocarpa	PF00203	4	449	10	28551	5.18479e-05	Ribosomal protein S19
Melampsora sp.	Chr04	Populus trichocarpa	PF00573	4	449	10	28551	5.18479e-05	Ribosomal protein L4/L1 family
Phyllocolpa sp.	Chr10	Populus trichocarpa	PF02705	7	446	57	28504	6.22748e-05	K+ potassium transporter
M. vagabunda	Chr05	Populus trichocarpa	PF12490	4	449	11	28550	6.98307e-05	Breast carcinoma amplified sequence 3
Phyllocolpa sp.	Chr10	Populus trichocarpa	PF01975	3	450	3	28558	7.30182e-05	Survival protein SurE
M. vagabunda	Chr05	Populus trichocarpa	PF03199	3	450	3	28558	7.30182e-05	Eukaryotic glutathione synthase
M. vagabunda	Chr05	Populus trichocarpa	PF03917	3	450	3	28558	7.30182e-05	Eukaryotic glutathione synthase, ATP binding domain
Phyllocolpa sp., S. musiva canker	Chr13, Chr16	Populus trichocarpa	PF08100	6	447	42	28519	9.87177e-05	Dimerisation domain
Phyllocolpa sp., S. musiva canker	Chr13, Chr16	Populus trichocarpa	PF04832	4	449	13	28548	0.000118777	SOUL heme-binding protein
M. vagabunda, Phyllocolpa sp.	Chr05, Chr10	Populus trichocarpa	PF00571	8	445	88	28473	0.00013264	CBS domain
M. vagabunda, Phyllocolpa sp.	Chr05, Chr10, Chr13	Populus trichocarpa	PF00083	11	442	170	28391	0.000139046	Sugar (and other) transporter

## Sheet: SupportingTable3
Fungus/Insect QTL	Chromosome	Parental Species	Category	CatEnrich	NotCatEnrich	CatNotEnrich	NotCatNotEnrich	pvalue	Annotation
Melampsora sp., Phyllocolpa sp., Phyllocolpa sp., S. musiva canker	Chr04, Chr10, Chr13, Chr16	Populus deltoides	GO:0006412	89	415	492	20105	3.86197e-46	Ribosomal protein
Phyllocolpa sp.	Chr13	Populus deltoides	GO:0005840	86	418	462	20135	2.06339e-45	Ribosomal protein
Melampsora sp., Phyllocolpa sp., Phyllocolpa sp., S. musiva canker	Chr04, Chr10, Chr13, Chr16	Populus deltoides	GO:0003735	86	418	480	20117	2.92351e-44	Ribosomal protein
Phyllocolpa sp.	Chr10, Chr13	Populus deltoides	GO:0015979	38	466	100	20497	9.2356e-30	photosystem II reaction center protein
Phyllocolpa sp.	Chr13	Populus deltoides	GO:0009539	17	487	6	20591	1.81593e-23	photosystem II reaction center protein
Phyllocolpa sp.	Chr13	Populus deltoides	GO:0009523	21	483	57	20540	8.95528e-17	photosystem II reaction center protein
Phyllocolpa sp.	Chr13	Populus deltoides	GO:0008137	12	492	13	20584	1.18785e-13	NADH:ubiquinone/plastoquinone oxidoreductase
Phyllocolpa sp.	Chr13	Populus deltoides	GO:0019684	11	493	10	20587	3.68306e-13	photosystem II reaction center protein
Phyllocolpa sp., Phyllocolpa sp., S. musiva canker	Chr10, Chr13, Chr16	Populus deltoides	GO:0005622	45	459	497	20100	3.98201e-13	Ribosomal protein
Phyllocolpa sp.	Chr10, Chr13	Populus deltoides	GO:0009522	12	492	26	20571	4.6623e-11	Photosystem I
Phyllocolpa sp.	Chr13	Populus deltoides	GO:0019843	13	491	34	20563	4.73538e-11	Ribosomal protein
Phyllocolpa sp.	Chr13	Populus deltoides	GO:0009512	9	495	10	20587	1.76044e-10	PETG; electron carriers
Melampsora sp.	Chr04	Populus deltoides	GO:0004664	8	496	7	20590	5.56831e-10	arogenate dehydratase 1
Melampsora sp.	Chr04	Populus deltoides	GO:0009094	8	496	7	20590	5.56831e-10	arogenate dehydratase 1
M. vagabunda	Chr05	Populus deltoides	GO:0017053	8	496	8	20589	1.09042e-09	DIRP ;Myb-like DNA-binding domain
Phyllocolpa sp.	Chr13	Populus deltoides	GO:0046034	8	496	8	20589	1.09042e-09	ATP synthase subunit alpha
Phyllocolpa sp.	Chr13	Populus deltoides	GO:0033178	8	496	11	20586	6.01132e-09	ATP synthase subunit alpha
Phyllocolpa sp.	Chr13	Populus deltoides	GO:0009772	6	498	3	20594	1.42481e-08	photosystem II reaction center protein
Phyllocolpa sp.	Chr13	Populus deltoides	GO:0045156	6	498	3	20594	1.42481e-08	photosystem II reaction center protein
M. vagabunda	Chr05	Populus deltoides	GO:0004363	5	499	1	20596	4.48441e-08	glutathione synthetase 2
M. vagabunda	Chr05	Populus deltoides	GO:0006750	5	499	1	20596	4.48441e-08	glutathione synthetase 2
Phyllocolpa sp.	Chr10	Populus deltoides	GO:0048038	7	497	11	20586	1.0778e-07	Copper amine oxidase family protein
Phyllocolpa sp.	Chr13	Populus deltoides	GO:0003899	13	491	75	20522	1.65583e-07	RNA polymerase subunit alpha
Phyllocolpa sp.	Chr13	Populus deltoides	GO:0016820	8	496	20	20577	2.04537e-07	ATP synthase subunit
Phyllocolpa sp.	Chr13	Populus deltoides	GO:0015991	10	494	41	20556	2.93442e-07	ATP synthase subunit
Phyllocolpa sp.	Chr13	Populus deltoides	GO:0016651	7	497	14	20583	3.70037e-07	NADH-ubiquinone/plastoquinone oxidoreductase
Phyllocolpa sp.	Chr13	Populus deltoides	GO:0009579	6	498	8	20589	4.59971e-07	Photosystem I PsaA/PsaB protein
M. vagabunda, Phyllocolpa sp.	Chr05, Chr10	Populus deltoides	GO:0016702	11	493	57	20540	5.80703e-07	lipoxygenase 1
Phyllocolpa sp.	Chr13	Populus deltoides	GO:0017004	6	498	10	20587	1.17761e-06	Cytochrome C assembly protein
Phyllocolpa sp.	Chr13	Populus deltoides	GO:0006351	21	483	249	20348	2.3808e-06	DIRP ;Myb-like DNA-binding domain
Phyllocolpa sp.	Chr13	Populus deltoides	GO:0015992	8	496	32	20565	3.93381e-06	ATP synthase subunit
Phyllocolpa sp.	Chr13	Populus deltoides	GO:0045263	4	500	2	20595	4.64432e-06	ATPase, F0 complex, subunit B/B\', bacterial/chloroplast
Phyllocolpa sp.	Chr13	Populus deltoides	GO:0015078	8	496	36	20561	8.33696e-06	ATPase, F0 complex, subunit B/B\', bacterial/chloroplast
Phyllocolpa sp.	Chr13	Populus deltoides	GO:0015986	8	496	36	20561	8.33696e-06	ATPase, F0 complex, subunit B/B\', bacterial/chloroplast
Phyllocolpa sp.	Chr13	Populus deltoides	GO:0009507	7	497	26	20571	1.06038e-05	Chloroplast Ycf2;ATPase, AAA type, core
Phyllocolpa sp.	Chr10	Populus deltoides	GO:0010309	4	500	3	20594	1.06316e-05	acireductone dioxygenase 1
Phyllocolpa sp.	Chr13	Populus deltoides	GO:0045158	3	501	0	20597	1.35474e-05	Unknown
M. vagabunda	Chr05	Populus deltoides	GO:0007049	8	496	40	20557	1.63248e-05	DIRP ;Myb-like DNA-binding domain
Phyllocolpa sp.	Chr13	Populus deltoides	GO:0042301	3	501	1	20596	5.32244e-05	photosystem II reaction center protein H
Phyllocolpa sp.	Chr13	Populus deltoides	GO:0050821	3	501	1	20596	5.32244e-05	photosystem II reaction center protein H
Melampsora sp., S. musiva canker	Chr04, Chr16	Populus deltoides	GO:0004190	12	492	118	20479	6.79879e-05	aspartic proteinase A1
Phyllocolpa sp.	Chr13	Populus deltoides	GO:0009521	4	500	7	20590	9.2877e-05	photosystem II reaction center protein B
Phyllocolpa sp.	Chr13	Populus deltoides	GO:0009767	4	500	7	20590	9.2877e-05	photosystem II reaction center protein C
Phyllocolpa sp.	Chr13	Populus deltoides	GO:0016168	4	500	7	20590	9.2877e-05	photosystem II reaction center protein B
Phyllocolpa sp.	Chr10, Chr13	Populus deltoides	GO:0016020	62	442	1569	19028	0.000185047	glucan synthase-like 5
Phyllocolpa sp.	Chr13	Populus deltoides	GO:0042773	3	501	3	20594	0.000256743	NADH-ubiquinone/plastoquinone oxidoreductase chain 4L
Melampsora sp.	Chr04	Populus trichocarpa	GO:0050080	6	300	3	19980	9.06417e-10	malonyl-CoA decarboxylase family protein
Phyllocolpa sp.	Chr10	Populus trichocarpa	GO:0005887	5	301	2	19981	1.54763e-08	sucrose transporter 2
Phyllocolpa sp.	Chr10	Populus trichocarpa	GO:0008515	5	301	2	19981	1.54763e-08	sucrose transporter 2
Phyllocolpa sp.	Chr10	Populus trichocarpa	GO:0015770	5	301	2	19981	1.54763e-08	sucrose transporter 2
Phyllocolpa sp.	Chr10	Populus trichocarpa	GO:0043169	9	297	39	19944	3.59402e-08	alpha-amylase-like 3
Phyllocolpa sp.	Chr10	Populus trichocarpa	GO:0004556	5	301	9	19974	1.35253e-06	alpha-amylase-like 3
Phyllocolpa sp.	Chr10, Chr13	Populus trichocarpa	GO:0019684	6	300	19	19964	1.55892e-06	photosystem II reaction center protein A
Phyllocolpa sp.	Chr10	Populus trichocarpa	GO:0008131	6	300	20	19963	2.00102e-06	Copper amine oxidase family protein
Phyllocolpa sp.	Chr10	Populus trichocarpa	GO:0009308	6	300	20	19963	2.00102e-06	Copper amine oxidase family protein
Phyllocolpa sp.	Chr10	Populus trichocarpa	GO:0048038	6	300	23	19960	3.97428e-06	Copper amine oxidase family protein
M. vagabunda, Phyllocolpa sp.	Chr5, Chr10	Populus trichocarpa	GO:0016702	7	299	52	19931	2.88864e-05	lipoxygenase 1
Phyllocolpa sp.	Chr13	Populus trichocarpa	GO:0009539	4	302	9	19974	3.25825e-05	photosystem II reaction center protein K precursor
Phyllocolpa sp.	Chr10	Populus trichocarpa	GO:0004424	3	303	2	19981	3.32197e-05	imidazoleglycerol-phosphate dehydratase
Phyllocolpa sp.	Chr10	Populus trichocarpa	GO:0015079	7	299	57	19926	4.93255e-05	Potassium transporter family protein
Phyllocolpa sp.	Chr10	Populus trichocarpa	GO:0071805	7	299	57	19926	4.93255e-05	Potassium transporter family protein
Phyllocolpa sp.	Chr13	Populus trichocarpa	GO:0015979	11	295	160	19823	5.9708e-05	Photosystem I
M. vagabunda	Chr05	Populus trichocarpa	GO:0004363	3	303	3	19980	6.56962e-05	glutathione synthetase 2
M. vagabunda	Chr05	Populus trichocarpa	GO:0006750	3	303	3	19980	6.56962e-05	glutathione synthetase 2
Phyllocolpa sp.	Chr10, Chr13	Populus trichocarpa	GO:0006412	27	279	763	19220	6.99744e-05	ribosomal protein L2
Phyllocolpa sp., S. musiva canker	Chr13, Chr16	Populus trichocarpa	GO:0008171	7	299	68	19915	0.000136844	O-methyltransferase family protein
Melampsora sp., Phyllocolpa sp., Phyllocolpa sp., S. musiva canker	Chr04, Chr10, Chr13, Chr16	Populus trichocarpa	GO:0005840	25	281	729	19254	0.000207589	Ribosomal protein L4/L1 family

## Sheet: SupportingTable4
Fungus/Insect QTL	Chromosome	Parent Species	Number of genes	Gene	Gene start position	Annotation
Melampsora sp.	Chr04	Populus trichocarpa	3	Potri.004G005900	371221	ERD (early-responsive to dehydration stress) family protein
Melampsora sp.	Chr04	Populus trichocarpa	3	Potri.004G006000	371221	ERD (early-responsive to dehydration stress) family protein
Melampsora sp.	Chr04	Populus trichocarpa	3	Potri.004G006100	371221	ERD (early-responsive to dehydration stress) family protein
Melampsora sp.	Chr04	Populus trichocarpa	3	Potri.004G008000	516305	F-box family protein with a domain of unknown function (DUF295)
Melampsora sp.	Chr04	Populus trichocarpa	3	Potri.004G009100	516305	F-box family protein with a domain of unknown function (DUF295)
Melampsora sp.	Chr04	Populus trichocarpa	3	Potri.004G009400	516305	F-box family protein with a domain of unknown function (DUF295)
Melampsora sp.	Chr04	Populus trichocarpa	6	Potri.004G008200	525880	F-box family protein with a domain of unknown function (DUF295)
Melampsora sp.	Chr04	Populus trichocarpa	6	Potri.004G008600	525880	F-box family protein with a domain of unknown function (DUF295)
Melampsora sp.	Chr04	Populus trichocarpa	6	Potri.004G008800	525880	F-box family protein with a domain of unknown function (DUF295)
Melampsora sp.	Chr04	Populus trichocarpa	6	Potri.004G009000	525880	F-box family protein with a domain of unknown function (DUF295)
Melampsora sp.	Chr04	Populus trichocarpa	6	Potri.004G009300	525880	F-box family protein with a domain of unknown function (DUF295)
Melampsora sp.	Chr04	Populus trichocarpa	6	Potri.004G009500	525880	F-box family protein with a domain of unknown function (DUF295)
Melampsora sp.	Chr04	Populus trichocarpa	2	Potri.004G008500	552371	F-box family protein with a domain of unknown function (DUF295)
Melampsora sp.	Chr04	Populus trichocarpa	2	Potri.004G009200	552371	F-box family protein with a domain of unknown function (DUF295)
Melampsora sp.	Chr04	Populus trichocarpa	4	Potri.004G012400	794482	Mitochondrial transcription termination factor family protein
Melampsora sp.	Chr04	Populus trichocarpa	4	Potri.004G012900	794482	Mitochondrial transcription termination factor family protein
Melampsora sp.	Chr04	Populus trichocarpa	4	Potri.004G013000	794482	Mitochondrial transcription termination factor family protein
Melampsora sp.	Chr04	Populus trichocarpa	4	Potri.004G013100	794482	Mitochondrial transcription termination factor family protein
Melampsora sp.	Chr04	Populus trichocarpa	2	Potri.004G012500	803785	AAA-ATPase 1
Melampsora sp.	Chr04	Populus trichocarpa	2	Potri.004G012700	803785	AAA-ATPase 1
Melampsora sp.	Chr04	Populus trichocarpa	3	Potri.004G014200	922064	PR5-like receptor kinase
Melampsora sp.	Chr04	Populus trichocarpa	3	Potri.004G014700	922064	PR5-like receptor kinase
Melampsora sp.	Chr04	Populus trichocarpa	3	Potri.004G014500	922064	S-domain-2 5
Melampsora sp.	Chr04	Populus deltoides	2	Podel.04G015200.1.p	1105830	MATE efflux family protein
Melampsora sp.	Chr04	Populus deltoides	2	Podel.04G015000.1.p	1105830	MATE efflux family protein
Melampsora sp.	Chr04	Populus deltoides	3	Podel.04G005200.1.p	343486	ERD (early-responsive to dehydration stress) family protein
Melampsora sp.	Chr04	Populus deltoides	3	Podel.04G005000.1.p	343486	ERD (early-responsive to dehydration stress) family protein
Melampsora sp.	Chr04	Populus deltoides	3	Podel.04G005100.1.p	343486	ERD (early-responsive to dehydration stress) family protein
Melampsora sp.	Chr04	Populus deltoides	2	Podel.04G006600.1.p	409500	root hair specific 14
Melampsora sp.	Chr04	Populus deltoides	2	Podel.04G006200.1.p	409500	root hair specific 14
Melampsora sp.	Chr04	Populus deltoides	2	Podel.04G006300.1.p	412620	Unknown
Melampsora sp.	Chr04	Populus deltoides	2	Podel.04G006700.1.p	412620	Unknown
Melampsora sp.	Chr04	Populus deltoides	3	Podel.04G007400.1.p	505446	F-box family protein with a domain of unknown function (DUF295)
Melampsora sp.	Chr04	Populus deltoides	3	Podel.04G007300.1.p	505446	F-box family protein with a domain of unknown function (DUF295)
Melampsora sp.	Chr04	Populus deltoides	3	Podel.04G007900.1.p	505446	F-box family protein with a domain of unknown function (DUF295)
Melampsora sp.	Chr04	Populus deltoides	4	Podel.04G008100.1.p	521660	F-box family protein with a domain of unknown function (DUF295)
Melampsora sp.	Chr04	Populus deltoides	4	Podel.04G007800.1.p	521660	F-box family protein with a domain of unknown function (DUF295)
Melampsora sp.	Chr04	Populus deltoides	4	Podel.04G008000.1.p	521660	F-box family protein with a domain of unknown function (DUF295)
Melampsora sp.	Chr04	Populus deltoides	4	Podel.04G007600.1.p	521660	F-box family protein with a domain of unknown function (DUF295)
Melampsora sp.	Chr04	Populus deltoides	2	Podel.04G008600.1.p	572750	SKU5 similar 4
Melampsora sp.	Chr04	Populus deltoides	2	Podel.04G009600.1.p	572750	SKU5 similar 4
Melampsora sp.	Chr04	Populus deltoides	2	Podel.04G011800.1.p	676143	arogenate dehydratase 1
Melampsora sp.	Chr04	Populus deltoides	2	Podel.04G010000.1.p	676143	arogenate dehydratase 1
Melampsora sp.	Chr04	Populus deltoides	2	Podel.04G011700.1.p	682470	Pentatricopeptide repeat (PPR) superfamily protein
Melampsora sp.	Chr04	Populus deltoides	2	Podel.04G010100.1.p	682470	Pentatricopeptide repeat (PPR) superfamily protein
Melampsora sp.	Chr04	Populus deltoides	2	Podel.04G010200.1.p	688422	glyoxalase I homolog
Melampsora sp.	Chr04	Populus deltoides	2	Podel.04G011500.1.p	688422	glyoxalase I homolog
Melampsora sp.	Chr04	Populus deltoides	5	Podel.04G011300.1.p	692321	Mitochondrial transcription termination factor family protein
Melampsora sp.	Chr04	Populus deltoides	5	Podel.04G010300.1.p	692321	Mitochondrial transcription termination factor family protein
Melampsora sp.	Chr04	Populus deltoides	5	Podel.04G011400.1.p	692321	Mitochondrial transcription termination factor family protein
Melampsora sp.	Chr04	Populus deltoides	5	Podel.04G011200.1.p	692321	Mitochondrial transcription termination factor family protein
Melampsora sp.	Chr04	Populus deltoides	5	Podel.04G010800.1.p	692321	Mitochondrial transcription termination factor family protein
Melampsora sp.	Chr04	Populus deltoides	2	Podel.04G011000.1.p	701988	AAA-ATPase 1
Melampsora sp.	Chr04	Populus deltoides	2	Podel.04G010400.1.p	701988	AAA-ATPase 1
Melampsora sp.	Chr04	Populus deltoides	2	Podel.04G012800.1.p	856595	PR5-like receptor kinase
Melampsora sp.	Chr04	Populus deltoides	2	Podel.04G012900.1.p	856595	PR5-like receptor kinase
Melampsora sp.	Chr04	Populus deltoides	2	Podel.04G013500.1.p	917970	Peroxidase superfamily protein
Melampsora sp.	Chr04	Populus deltoides	2	Podel.04G013900.1.p	917970	Peroxidase superfamily protein
Melampsora sp.	Chr04	Populus deltoides	2	Podel.04G014000.1.p	921169	Unknown
Melampsora sp.	Chr04	Populus deltoides	2	Podel.04G013600.1.p	921169	Unknown
Melampsora sp.	Chr04	Populus deltoides	2	Podel.04G014100.1.p	929924	calcium-dependent protein kinase 21
Melampsora sp.	Chr04	Populus deltoides	2	Podel.04G013700.1.p	929924	calcium-dependent protein kinase 21
Melampsora sp.	Chr04	Populus deltoides	2	Podel.04G013800.1.p	953727	lupeol synthase 2
Melampsora sp.	Chr04	Populus deltoides	2	Podel.04G014200.1.p	953727	lupeol synthase 2
M. vagabunda	Chr05	Populus trichocarpa	3	Potri.005G028000	2049629	hydroxycinnamoyl-CoA shikimate/quinate hydroxycinnamoyl transferase
M. vagabunda	Chr05	Populus trichocarpa	3	Potri.005G028100	2049629	hydroxycinnamoyl-CoA shikimate/quinate hydroxycinnamoyl transferase
M. vagabunda	Chr05	Populus trichocarpa	3	Potri.005G028400	2049629	hydroxycinnamoyl-CoA shikimate/quinate hydroxycinnamoyl transferase
M. vagabunda	Chr05	Populus trichocarpa	2	Potri.005G028200	2065459	HXXXD-type acyl-transferase family protein
M. vagabunda	Chr05	Populus trichocarpa	2	Potri.005G028500	2065459	HXXXD-type acyl-transferase family protein
M. vagabunda	Chr05	Populus trichocarpa	2	Potri.005G028900	2125300	Rab escort protein
M. vagabunda	Chr05	Populus trichocarpa	2	Potri.005G030000	2125300	Rab escort protein
M. vagabunda	Chr05	Populus trichocarpa	5	Potri.005G029200	2160549	cytochrome P450, family 76, subfamily G, polypeptide 1
M. vagabunda	Chr05	Populus trichocarpa	5	Potri.005G029600	2160549	cytochrome P450, family 76, subfamily G, polypeptide 1
M. vagabunda	Chr05	Populus trichocarpa	5	Potri.005G029700	2160549	cytochrome P450, family 76, subfamily G, polypeptide 1
M. vagabunda	Chr05	Populus trichocarpa	5	Potri.005G029800	2160549	cytochrome P450, family 76, subfamily G, polypeptide 1
M. vagabunda	Chr05	Populus trichocarpa	5	Potri.005G030100	2160549	cytochrome P450, family 76, subfamily G, polypeptide 1
M. vagabunda	Chr05	Populus trichocarpa	7	Potri.005G030700	2250098	disease resistance protein (TIR-NBS-LRR class)
M. vagabunda	Chr05	Populus trichocarpa	7	Potri.005G031900	2250098	disease resistance protein (TIR-NBS-LRR class)
M. vagabunda	Chr05	Populus trichocarpa	7	Potri.005G031200	2250098	Disease resistance protein (TIR-NBS-LRR class) family
M. vagabunda	Chr05	Populus trichocarpa	7	Potri.005G031600	2250098	Disease resistance protein (TIR-NBS-LRR class) family
M. vagabunda	Chr05	Populus trichocarpa	7	Potri.005G030300	2250098	P-loop containing nucleoside triphosphate hydrolases superfamily protein
M. vagabunda	Chr05	Populus trichocarpa	7	Potri.005G031500	2250098	P-loop containing nucleoside triphosphate hydrolases superfamily protein
M. vagabunda	Chr05	Populus trichocarpa	7	Potri.005G031800	2250098	P-loop containing nucleoside triphosphate hydrolases superfamily protein
M. vagabunda	Chr05	Populus trichocarpa	4	Potri.005G030600	2275048	Leucine-rich receptor-like protein kinase family protein
M. vagabunda	Chr05	Populus trichocarpa	4	Potri.005G030800	2275048	Leucine-rich repeat protein kinase family protein
M. vagabunda	Chr05	Populus trichocarpa	4	Potri.005G031300	2275048	Leucine-rich repeat protein kinase family protein
M. vagabunda	Chr05	Populus trichocarpa	4	Potri.005G031700	2275048	Leucine-rich repeat protein kinase family protein
M. vagabunda	Chr05	Populus trichocarpa	4	Potri.005G032400	2425802	lipoxygenase 1
M. vagabunda	Chr05	Populus trichocarpa	4	Potri.005G032600	2425802	lipoxygenase 1
M. vagabunda	Chr05	Populus trichocarpa	4	Potri.005G032700	2425802	lipoxygenase 1
M. vagabunda	Chr05	Populus trichocarpa	4	Potri.005G032800	2425802	lipoxygenase 1
M. vagabunda	Chr05	Populus trichocarpa	2	Potri.005G034500	2553825	cytochrome P450, family 721, subfamily A, polypeptide 1
M. vagabunda	Chr05	Populus trichocarpa	2	Potri.005G035200	2553825	cytochrome P450, family 721, subfamily A, polypeptide 1
M. vagabunda	Chr05	Populus trichocarpa	2	Potri.005G034600	2558034	mevalonate kinase
M. vagabunda	Chr05	Populus trichocarpa	2	Potri.005G035300	2558034	mevalonate kinase
M. vagabunda	Chr05	Populus trichocarpa	4	Potri.005G034700	2563815	NB-ARC domain-containing disease resistance protein
M. vagabunda	Chr05	Populus trichocarpa	4	Potri.005G034900	2563815	NB-ARC domain-containing disease resistance protein
M. vagabunda	Chr05	Populus trichocarpa	4	Potri.005G035400	2563815	NB-ARC domain-containing disease resistance protein
M. vagabunda	Chr05	Populus trichocarpa	4	Potri.005G035700	2563815	NB-ARC domain-containing disease resistance protein
M. vagabunda	Chr05	Populus trichocarpa	2	Potri.005G034800	2568279	RING/U-box superfamily protein
M. vagabunda	Chr05	Populus trichocarpa	2	Potri.005G035600	2568279	RING/U-box superfamily protein
M. vagabunda	Chr05	Populus trichocarpa	2	Potri.005G035000	2590203	nuclear factor Y, subunit C9
M. vagabunda	Chr05	Populus trichocarpa	2	Potri.005G035800	2590203	nuclear factor Y, subunit C9
M. vagabunda	Chr05	Populus trichocarpa	2	Potri.005G037000	2708491	ERD (early response to dehydration) six-like 1
M. vagabunda	Chr05	Populus trichocarpa	2	Potri.005G039900	2708491	Major facilitator superfamily protein
M. vagabunda	Chr05	Populus trichocarpa	2	Potri.005G037100	2717473	cytochrome P450, family 93, subfamily D, polypeptide 1
M. vagabunda	Chr05	Populus trichocarpa	2	Potri.005G037200	2717473	cytochrome P450, family 93, subfamily D, polypeptide 1
M. vagabunda	Chr05	Populus trichocarpa	11	Potri.005G038400	2818472	ATP binding;nucleic acid binding;helicases
M. vagabunda	Chr05	Populus trichocarpa	7	Potri.005G041100	3002069	NB-ARC domain-containing disease resistance protein
M. vagabunda	Chr05	Populus trichocarpa	7	Potri.005G041300	3002069	NB-ARC domain-containing disease resistance protein
M. vagabunda	Chr05	Populus trichocarpa	3	Potri.005G041400	3030534	DCD (Development and Cell Death) domain protein
M. vagabunda	Chr05	Populus deltoides	3	Podel.05G033700.1.p	1894095	HXXXD-type acyl-transferase family protein
M. vagabunda	Chr05	Populus deltoides	3	Podel.05G029700.1.p	1894095	HXXXD-type acyl-transferase family protein
M. vagabunda	Chr05	Populus deltoides	2	Podel.05G029600.1.p	2120649	hydroxycinnamoyl-CoA shikimate/quinate hydroxycinnamoyl transferase
M. vagabunda	Chr05	Populus deltoides	2	Podel.05G029500.1.p	2120649	hydroxycinnamoyl-CoA shikimate/quinate hydroxycinnamoyl transferase
M. vagabunda	Chr05	Populus deltoides	2	Podel.05G029900.1.p	2158775	CW-type Zinc Finger
M. vagabunda	Chr05	Populus deltoides	2	Podel.05G034000.1.p	2158775	CW-type Zinc Finger
M. vagabunda	Chr05	Populus deltoides	2	Podel.05G034100.1.p	2173012	homolog of yeast sucrose nonfermenting 4
M. vagabunda	Chr05	Populus deltoides	2	Podel.05G030000.1.p	2173012	homolog of yeast sucrose nonfermenting 4
M. vagabunda	Chr05	Populus deltoides	3	Podel.05G034200.1.p	2182512	Rab escort protein
M. vagabunda	Chr05	Populus deltoides	3	Podel.05G035000.1.p	2182512	Rab escort protein
M. vagabunda	Chr05	Populus deltoides	3	Podel.05G030100.1.p	2182512	Rab escort protein
M. vagabunda	Chr05	Populus deltoides	12	Podel.05G032800.1.p	2205076	disease resistance protein (TIR-NBS-LRR class), putative
M. vagabunda	Chr05	Populus deltoides	12	Podel.05G030300.1.p	2205076	disease resistance protein (TIR-NBS-LRR class)
M. vagabunda	Chr05	Populus deltoides	12	Podel.05G035500.1.p	2205076	disease resistance protein (TIR-NBS-LRR class)
M. vagabunda	Chr05	Populus deltoides	12	Podel.05G033400.1.p	2205076	disease resistance protein (TIR-NBS-LRR class)
M. vagabunda	Chr05	Populus deltoides	12	Podel.05G032400.1.p	2205076	disease resistance protein (TIR-NBS-LRR class)
M. vagabunda	Chr05	Populus deltoides	12	Podel.05G030500.1.p	2205076	disease resistance protein (TIR-NBS-LRR class)
M. vagabunda	Chr05	Populus deltoides	12	Podel.05G036700.1.p	2205076	disease resistance protein (TIR-NBS-LRR class), putative
M. vagabunda	Chr05	Populus deltoides	12	Podel.05G036300.1.p	2205076	disease resistance protein (TIR-NBS-LRR class), putative
M. vagabunda	Chr05	Populus deltoides	12	Podel.05G036100.1.p	2205076	disease resistance protein (TIR-NBS-LRR class), putative
M. vagabunda	Chr05	Populus deltoides	12	Podel.05G036500.1.p	2205076	Disease resistance protein (TIR-NBS-LRR class) family
M. vagabunda	Chr05	Populus deltoides	12	Podel.05G035800.1.p	2205076	disease resistance protein (TIR-NBS-LRR class)
M. vagabunda	Chr05	Populus deltoides	12	Podel.05G032000.1.p	2205076	disease resistance protein (TIR-NBS-LRR class)
M. vagabunda	Chr05	Populus deltoides	2	Podel.05G030600.1.p	2220223	Leucine-rich repeat protein kinase family protein
M. vagabunda	Chr05	Populus deltoides	2	Podel.05G031300.1.p	2220223	Leucine-rich repeat protein kinase family protein
M. vagabunda	Chr05	Populus deltoides	4	Podel.05G035400.1.p	2268359	P-loop containing nucleoside triphosphate hydrolases superfamily protein
M. vagabunda	Chr05	Populus deltoides	4	Podel.05G031500.1.p	2268359	P-loop containing nucleoside triphosphate hydrolases superfamily protein
M. vagabunda	Chr05	Populus deltoides	4	Podel.05G033500.1.p	2268359	P-loop containing nucleoside triphosphate hydrolases superfamily protein
M. vagabunda	Chr05	Populus deltoides	4	Podel.05G035600.1.p	2268359	P-loop containing nucleoside triphosphate hydrolases superfamily protein
M. vagabunda	Chr05	Populus deltoides	4	Podel.05G034600.1.p	2436563	cytochrome P450, family 76, subfamily G, polypeptide 1
M. vagabunda	Chr05	Populus deltoides	4	Podel.05G034500.1.p	2436563	cytochrome P450, family 76, subfamily G, polypeptide 1
M. vagabunda	Chr05	Populus deltoides	4	Podel.05G035200.1.p	2436563	cytochrome P450, family 76, subfamily G, polypeptide 1
M. vagabunda	Chr05	Populus deltoides	4	Podel.05G034700.1.p	2436563	cytochrome P450, family 76, subfamily G, polypeptide 1
M. vagabunda	Chr05	Populus deltoides	3	Podel.05G037400.1.p	2629418	lipoxygenase 1
M. vagabunda	Chr05	Populus deltoides	3	Podel.05G037200.1.p	2629418	lipoxygenase 1
M. vagabunda	Chr05	Populus deltoides	3	Podel.05G037300.1.p	2629418	lipoxygenase 1
M. vagabunda	Chr05	Populus deltoides	2	Podel.05G039800.1.p	2751750	NB-ARC domain-containing disease resistance protein
M. vagabunda	Chr05	Populus deltoides	2	Podel.05G039500.1.p	2751750	NB-ARC domain-containing disease resistance protein
M. vagabunda	Chr05	Populus deltoides	3	Podel.05G043200.1.p	2837946	Major facilitator superfamily protein
M. vagabunda	Chr05	Populus deltoides	3	Podel.05G043600.1.p	2837946	Major facilitator superfamily protein
M. vagabunda	Chr05	Populus deltoides	3	Podel.05G041100.1.p	2837946	ERD (early response to dehydration) six-like 1
M. vagabunda	Chr05	Populus deltoides	9	Podel.05G042100.1.p	2909354	ATP binding;nucleic acid binding;helicases
M. vagabunda	Chr05	Populus deltoides	2	Podel.05G043700.1.p	3006031	Major facilitator superfamily protein
M. vagabunda	Chr05	Populus deltoides	2	Podel.05G043300.1.p	3006031	Major facilitator superfamily protein
M. vagabunda	Chr05	Populus deltoides	2	Podel.05G043900.1.p	3020831	receptor-like kinase in in flowers 3
M. vagabunda	Chr05	Populus deltoides	2	Podel.05G043500.1.p	3020831	receptor-like kinase in in flowers 3
Phyllocolpa sp.	Chr10	Populus trichocarpa	3	Potri.010G083800	10980261	Pentatricopeptide repeat (PPR) superfamily protein
Phyllocolpa sp.	Chr10	Populus trichocarpa	3	Potri.010G083900	10980261	Pentatricopeptide repeat (PPR) superfamily protein
Phyllocolpa sp.	Chr10	Populus trichocarpa	3	Potri.010G084000	10980261	Pentatricopeptide repeat (PPR) superfamily protein
Phyllocolpa sp.	Chr10	Populus trichocarpa	2	Potri.010G088000	11202284	Survival protein SurE-like phosphatase/nucleotidase
Phyllocolpa sp.	Chr10	Populus trichocarpa	2	Potri.010G088100	11202284	Survival protein SurE-like phosphatase/nucleotidase
Phyllocolpa sp.	Chr10	Populus trichocarpa	3	Potri.010G088900	11251141	Copper amine oxidase family protein
Phyllocolpa sp.	Chr10	Populus trichocarpa	3	Potri.010G088800	11251141	Copper amine oxidase family protein
Phyllocolpa sp.	Chr10	Populus trichocarpa	3	Potri.010G089000	11251141	Copper amine oxidase family protein
Phyllocolpa sp.	Chr10	Populus deltoides	2	Podel.10G087700.1.p	10061723	NPK1-related protein kinase 3
Phyllocolpa sp.	Chr10	Populus deltoides	2	Podel.10G089000.1.p	10061723	NPK1-related protein kinase 3
Phyllocolpa sp.	Chr10	Populus deltoides	3	Podel.10G079500.1.p	9501611	Pentatricopeptide repeat (PPR) superfamily protein
Phyllocolpa sp.	Chr10	Populus deltoides	3	Podel.10G079400.1.p	9501611	Pentatricopeptide repeat (PPR) superfamily protein
Phyllocolpa sp.	Chr10	Populus deltoides	3	Podel.10G079300.1.p	9501611	Pentatricopeptide repeat (PPR) superfamily protein
Phyllocolpa sp.	Chr10	Populus deltoides	3	Podel.10G084800.1.p	9774178	Copper amine oxidase family protein
Phyllocolpa sp.	Chr10	Populus deltoides	3	Podel.10G084600.1.p	9774178	Copper amine oxidase family protein
Phyllocolpa sp.	Chr10	Populus deltoides	3	Podel.10G084700.1.p	9774178	Copper amine oxidase family protein
Phyllocolpa sp.	Chr13	Populus trichocarpa	2	Potri.013G129100	14116889	Tetratricopeptide repeat (TPR)-like superfamily protein
Phyllocolpa sp.	Chr13	Populus trichocarpa	2	Potri.013G129500	14116889	Tetratricopeptide repeat (TPR)-like superfamily protein
Phyllocolpa sp.	Chr13	Populus trichocarpa	2	Potri.013G132500	14373811	Tetratricopeptide repeat (TPR)-like superfamily protein
Phyllocolpa sp.	Chr13	Populus trichocarpa	2	Potri.013G132700	14373811	Tetratricopeptide repeat (TPR)-like superfamily protein
Phyllocolpa sp.	Chr13	Populus trichocarpa	5	Potri.013G133400	14447358	ankyrin repeat family protein
Phyllocolpa sp.	Chr13	Populus trichocarpa	5	Potri.013G133700	14447358	ankyrin repeat family protein
Phyllocolpa sp.	Chr13	Populus trichocarpa	5	Potri.013G133800	14447358	ankyrin repeat family protein
Phyllocolpa sp.	Chr13	Populus trichocarpa	5	Potri.013G133900	14447358	ankyrin repeat family protein
Phyllocolpa sp.	Chr13	Populus trichocarpa	5	Potri.013G134500	14447358	ankyrin repeat family protein
Phyllocolpa sp.	Chr13	Populus trichocarpa	3	Potri.013G134800	14537716	alpha/beta-Hydrolases superfamily protein
Phyllocolpa sp.	Chr13	Populus trichocarpa	3	Potri.013G134900	14537716	alpha/beta-Hydrolases superfamily protein
Phyllocolpa sp.	Chr13	Populus trichocarpa	3	Potri.013G135100	14537716	alpha/beta-Hydrolases superfamily protein
Phyllocolpa sp.	Chr13	Populus trichocarpa	4	Potri.013G136300	14641376	O-methyltransferase family protein
Phyllocolpa sp.	Chr13	Populus trichocarpa	4	Potri.013G136400	14641376	O-methyltransferase family protein
Phyllocolpa sp.	Chr13	Populus trichocarpa	4	Potri.013G143700	14641376	O-methyltransferase family protein
Phyllocolpa sp.	Chr13	Populus trichocarpa	4	Potri.013G143800	14641376	O-methyltransferase family protein
Phyllocolpa sp.	Chr13	Populus trichocarpa	2	Potri.013G137100	14670826	photosystem II reaction center protein B
Phyllocolpa sp.	Chr13	Populus trichocarpa	2	Potri.013G137600	14670826	photosystem II reaction center protein B
Phyllocolpa sp.	Chr13	Populus trichocarpa	2	Potri.013G138000	14719972	ATP synthase subunit alpha
Phyllocolpa sp.	Chr13	Populus trichocarpa	2	Potri.013G142800	14719972	ATP synthase subunit alpha
Phyllocolpa sp.	Chr13	Populus trichocarpa	2	Potri.013G138300	14729035	photosystem II reaction center protein A
Phyllocolpa sp.	Chr13	Populus trichocarpa	2	Potri.013G143200	14729035	photosystem II reaction center protein A
Phyllocolpa sp.	Chr13	Populus trichocarpa	2	Potri.013G138500	14733467	Chloroplast Ycf2;ATPase, AAA type, core
Phyllocolpa sp.	Chr13	Populus trichocarpa	2	Potri.013G143400	14733467	Chloroplast Ycf2;ATPase, AAA type, core
Phyllocolpa sp.	Chr13	Populus deltoides	2	Podel.13G141500.1.p	14820279	Tetratricopeptide repeat (TPR)-like superfamily protein
Phyllocolpa sp.	Chr13	Populus deltoides	2	Podel.13G141600.1.p	14820279	Tetratricopeptide repeat (TPR)-like superfamily protein
Phyllocolpa sp.	Chr13	Populus deltoides	10	Podel.13G144700.1.p	14879271	ankyrin repeat family protein
Phyllocolpa sp.	Chr13	Populus deltoides	10	Podel.13G143900.1.p	14879271	ankyrin repeat family protein
Phyllocolpa sp.	Chr13	Populus deltoides	10	Podel.13G142400.1.p	14879271	ankyrin repeat family protein
Phyllocolpa sp.	Chr13	Populus deltoides	10	Podel.13G142600.1.p	14879271	ankyrin repeat family protein
Phyllocolpa sp.	Chr13	Populus deltoides	10	Podel.13G143000.1.p	14879271	ankyrin repeat family protein
Phyllocolpa sp.	Chr13	Populus deltoides	10	Podel.13G143300.1.p	14879271	ankyrin repeat family protein
Phyllocolpa sp.	Chr13	Populus deltoides	10	Podel.13G142900.1.p	14879271	ankyrin repeat family protein
Phyllocolpa sp.	Chr13	Populus deltoides	10	Podel.13G142500.1.p	14879271	ankyrin repeat family protein
Phyllocolpa sp.	Chr13	Populus deltoides	10	Podel.13G143100.1.p	14879271	Ankyrin repeat family protein
Phyllocolpa sp.	Chr13	Populus deltoides	10	Podel.13G142700.1.p	14879271	ankyrin repeat family protein
Phyllocolpa sp.	Chr13	Populus deltoides	4	Podel.13G144200.1.p	15105870	O-methyltransferase family protein
Phyllocolpa sp.	Chr13	Populus deltoides	4	Podel.13G144100.1.p	15105870	O-methyltransferase family protein
Phyllocolpa sp.	Chr13	Populus deltoides	4	Podel.13G144000.1.p	15105870	O-methyltransferase family protein
Phyllocolpa sp.	Chr13	Populus deltoides	4	Podel.13G144400.1.p	15105870	O-methyltransferase family protein
Phyllocolpa sp.	Chr13	Populus deltoides	2	Podel.13G145300.1.p	15189168	alpha/beta-Hydrolases superfamily protein
Phyllocolpa sp.	Chr13	Populus deltoides	2	Podel.13G145200.1.p	15189168	alpha/beta-Hydrolases superfamily protein
Phyllocolpa sp.	Chr13	Populus deltoides	3	Podel.13G170700.1.p	15317025	photosystem II reaction center protein B
Phyllocolpa sp.	Chr13	Populus deltoides	3	Podel.13G147900.1.p	15317025	photosystem II reaction center protein B
Phyllocolpa sp.	Chr13	Populus deltoides	3	Podel.13G164800.1.p	15317025	photosystem II reaction center protein B
Phyllocolpa sp.	Chr13	Populus deltoides	6	Podel.13G148500.1.p	15322623	RNA polymerase subunit alpha
Phyllocolpa sp.	Chr13	Populus deltoides	6	Podel.13G150800.1.p	15322623	RNA polymerase subunit alpha
Phyllocolpa sp.	Chr13	Populus deltoides	6	Podel.13G155600.1.p	15322623	RNA polymerase subunit alpha
Phyllocolpa sp.	Chr13	Populus deltoides	6	Podel.13G164300.1.p	15322623	RNA polymerase subunit alpha
Phyllocolpa sp.	Chr13	Populus deltoides	6	Podel.13G163200.1.p	15322623	RNA polymerase subunit alpha
Phyllocolpa sp.	Chr13	Populus deltoides	6	Podel.13G170100.1.p	15322623	RNA polymerase subunit alpha
Phyllocolpa sp.	Chr13	Populus deltoides	7	Podel.13G169200.1.p	15329368	ribosomal protein L2
Phyllocolpa sp.	Chr13	Populus deltoides	7	Podel.13G149400.1.p	15329368	ribosomal protein L2
Phyllocolpa sp.	Chr13	Populus deltoides	7	Podel.13G154800.1.p	15329368	ribosomal protein L2
Phyllocolpa sp.	Chr13	Populus deltoides	7	Podel.13G153200.1.p	15329368	ribosomal protein L2
Phyllocolpa sp.	Chr13	Populus deltoides	7	Podel.13G160000.1.p	15329368	ribosomal protein L2
Phyllocolpa sp.	Chr13	Populus deltoides	7	Podel.13G156500.1.p	15329368	ribosomal protein L2
Phyllocolpa sp.	Chr13	Populus deltoides	7	Podel.13G177500.1.p	15329368	ribosomal protein L2
Phyllocolpa sp.	Chr13	Populus deltoides	7	Podel.13G160200.1.p	15331494	Chloroplast Ycf2;ATPase, AAA type, core
Phyllocolpa sp.	Chr13	Populus deltoides	7	Podel.13G155000.1.p	15331494	Chloroplast Ycf2;ATPase, AAA type, core
Phyllocolpa sp.	Chr13	Populus deltoides	7	Podel.13G177700.1.p	15331494	Chloroplast Ycf2;ATPase, AAA type, core
Phyllocolpa sp.	Chr13	Populus deltoides	7	Podel.13G156700.1.p	15331494	Chloroplast Ycf2;ATPase, AAA type, core
Phyllocolpa sp.	Chr13	Populus deltoides	7	Podel.13G153000.1.p	15331494	Chloroplast Ycf2;ATPase, AAA type, core
Phyllocolpa sp.	Chr13	Populus deltoides	7	Podel.13G149600.1.p	15331494	Chloroplast Ycf2;ATPase, AAA type, core
Phyllocolpa sp.	Chr13	Populus deltoides	7	Podel.13G149500.1.p	15331494	Chloroplast Ycf2;ATPase, AAA type, core
Phyllocolpa sp.	Chr13	Populus deltoides	3	Podel.13G179500.1.p	15364982	Cytochrome C assembly protein
Phyllocolpa sp.	Chr13	Populus deltoides	3	Podel.13G161500.1.p	15364982	Cytochrome C assembly protein
Phyllocolpa sp.	Chr13	Populus deltoides	3	Podel.13G151500.1.p	15364982	Cytochrome C assembly protein
Phyllocolpa sp.	Chr13	Populus deltoides	3	Podel.13G161400.1.p	15365734	NADH-Ubiquinone oxidoreductase (complex I), chain 5 protein
Phyllocolpa sp.	Chr13	Populus deltoides	3	Podel.13G151600.1.p	15365734	NADH-Ubiquinone oxidoreductase (complex I), chain 5 protein
Phyllocolpa sp.	Chr13	Populus deltoides	3	Podel.13G179400.1.p	15365734	NADH-Ubiquinone oxidoreductase (complex I), chain 5 protein
Phyllocolpa sp.	Chr13	Populus deltoides	7	Podel.13G151700.1.p	15369433	Ycf1 protein
Phyllocolpa sp.	Chr13	Populus deltoides	7	Podel.13G179200.1.p	15369433	Ycf1 protein
Phyllocolpa sp.	Chr13	Populus deltoides	7	Podel.13G158400.1.p	15369433	Ycf1 protein
Phyllocolpa sp.	Chr13	Populus deltoides	7	Podel.13G180500.1.p	15369433	Ycf1 protein
Phyllocolpa sp.	Chr13	Populus deltoides	7	Podel.13G159700.1.p	15369433	Ycf1 protein
Phyllocolpa sp.	Chr13	Populus deltoides	7	Podel.13G162400.1.p	15369433	Ycf1 protein
Phyllocolpa sp.	Chr13	Populus deltoides	7	Podel.13G161300.1.p	15369433	Ycf1 protein
Phyllocolpa sp.	Chr13	Populus deltoides	3	Podel.13G156900.1.p	15383292	NADH-Ubiquinone/plastoquinone (complex I) protein
Phyllocolpa sp.	Chr13	Populus deltoides	3	Podel.13G152800.1.p	15383292	NADH-Ubiquinone/plastoquinone (complex I) protein
Phyllocolpa sp.	Chr13	Populus deltoides	3	Podel.13G155200.1.p	15383292	NADH-Ubiquinone/plastoquinone (complex I) protein
Phyllocolpa sp.	Chr13	Populus deltoides	5	Podel.13G175600.1.p	15396953	photosystem II reaction center protein A
Phyllocolpa sp.	Chr13	Populus deltoides	5	Podel.13G177300.1.p	15396953	photosystem II reaction center protein A
Phyllocolpa sp.	Chr13	Populus deltoides	5	Podel.13G154600.1.p	15396953	photosystem II reaction center protein A
Phyllocolpa sp.	Chr13	Populus deltoides	5	Podel.13G153400.1.p	15396953	photosystem II reaction center protein A
Phyllocolpa sp.	Chr13	Populus deltoides	5	Podel.13G162700.1.p	15396953	photosystem II reaction center protein A
Phyllocolpa sp.	Chr13	Populus deltoides	3	Podel.13G162800.1.p	15398431	maturase K
Phyllocolpa sp.	Chr13	Populus deltoides	3	Podel.13G175500.1.p	15398431	maturase K
Phyllocolpa sp.	Chr13	Populus deltoides	3	Podel.13G153500.1.p	15398431	maturase K
Phyllocolpa sp.	Chr13	Populus deltoides	4	Podel.13G175200.1.p	15405653	ATP synthase subunit alpha
Phyllocolpa sp.	Chr13	Populus deltoides	4	Podel.13G154300.1.p	15405653	ATP synthase subunit alpha
Phyllocolpa sp.	Chr13	Populus deltoides	4	Podel.13G176900.1.p	15405653	ATP synthase subunit alpha
Phyllocolpa sp.	Chr13	Populus deltoides	4	Podel.13G153800.1.p	15405653	ATP synthase subunit alpha
Phyllocolpa sp.	Chr13	Populus deltoides	4	Podel.13G158600.1.p	15488156	NAD(P)H dehydrogenase subunit H
Phyllocolpa sp.	Chr13	Populus deltoides	4	Podel.13G180300.1.p	15488156	NAD(P)H dehydrogenase subunit H
Phyllocolpa sp.	Chr13	Populus deltoides	4	Podel.13G162300.1.p	15488156	NAD(P)H dehydrogenase subunit H
Phyllocolpa sp.	Chr13	Populus deltoides	4	Podel.13G159500.1.p	15488156	NAD(P)H dehydrogenase subunit H
Phyllocolpa sp.	Chr13	Populus deltoides	2	Podel.13G172400.1.p	15622274	acetyl-CoA carboxylase carboxyl transferase subunit beta
Phyllocolpa sp.	Chr13	Populus deltoides	2	Podel.13G166400.1.p	15622274	acetyl-CoA carboxylase carboxyl transferase subunit beta
Phyllocolpa sp.	Chr13	Populus deltoides	2	Podel.13G172500.1.p	15624427	ribulose-bisphosphate carboxylases
Phyllocolpa sp.	Chr13	Populus deltoides	2	Podel.13G166500.1.p	15624427	ribulose-bisphosphate carboxylases
Phyllocolpa sp.	Chr13	Populus deltoides	4	Podel.13G172600.1.p	15626628	ATP synthase subunit beta
Phyllocolpa sp.	Chr13	Populus deltoides	4	Podel.13G166600.1.p	15626628	ATP synthase subunit beta
Phyllocolpa sp.	Chr13	Populus deltoides	4	Podel.13G168200.1.p	15626628	ATP synthase subunit beta
Phyllocolpa sp.	Chr13	Populus deltoides	4	Podel.13G168300.1.p	15626628	ATP synthase subunit beta
Phyllocolpa sp.	Chr13	Populus deltoides	2	Podel.13G167500.1.p	15648105	Photosystem I, PsaA/PsaB protein
Phyllocolpa sp.	Chr13	Populus deltoides	2	Podel.13G173400.1.p	15648105	Photosystem I, PsaA/PsaB protein
Phyllocolpa sp.	Chr13	Populus deltoides	3	Podel.13G176000.1.p	15753942	RNA polymerase subunit beta
Phyllocolpa sp.	Chr13	Populus deltoides	3	Podel.13G174300.1.p	15753942	RNA polymerase subunit beta
Phyllocolpa sp.	Chr13	Populus deltoides	3	Podel.13G175700.1.p	15753942	RNA polymerase subunit beta
Phyllocolpa sp.	Chr13	Populus deltoides	2	Podel.13G176300.1.p	15760202	DNA-directed RNA polymerase family protein
Phyllocolpa sp.	Chr13	Populus deltoides	2	Podel.13G174600.1.p	15760202	DNA-directed RNA polymerase family protein
S. musiva canker	Chr16	Populus trichocarpa	2	Potri.016G098700	9422217	Barwin-like endoglucanases superfamily protein
S. musiva canker	Chr16	Populus trichocarpa	2	Potri.016G097500	9422217	expansin A4
S. musiva canker	Chr16	Populus trichocarpa	4	Potri.016G102500	10078951	S-locus lectin protein kinase family protein
S. musiva canker	Chr16	Populus trichocarpa	4	Potri.016G102600	10078951	S-locus lectin protein kinase family protein
S. musiva canker	Chr16	Populus trichocarpa	4	Potri.016G102700	10078951	S-locus lectin protein kinase family protein
S. musiva canker	Chr16	Populus trichocarpa	4	Potri.016G102900	10078951	S-locus lectin protein kinase family protein
S. musiva canker	Chr16	Populus deltoides	2	Podel.16G106400.1.p	10215269	NAD(P)-linked oxidoreductase superfamily protein
S. musiva canker	Chr16	Populus deltoides	2	Podel.16G106200.1.p	10215269	NAD(P)-linked oxidoreductase superfamily protein
S. musiva canker	Chr16	Populus deltoides	4	Podel.16G106900.1.p	10313538	S-locus lectin protein kinase family protein
S. musiva canker	Chr16	Populus deltoides	4	Podel.16G107700.1.p	10313538	S-locus lectin protein kinase family protein
S. musiva canker	Chr16	Populus deltoides	4	Podel.16G107900.1.p	10313538	lectin protein kinase family protein
S. musiva canker	Chr16	Populus deltoides	4	Podel.16G107000.1.p	10313538	S-locus lectin protein kinase family protein
S. musiva canker	Chr16	Populus deltoides	2	Podel.16G108200.1.p	10406930	Major facilitator superfamily protein
S. musiva canker	Chr16	Populus deltoides	2	Podel.16G107400.1.p	10406930	Major facilitator superfamily protein
S. musiva canker	Chr16	Populus deltoides	2	Podel.16G103400.1.p	9596903	Barwin-like endoglucanases superfamily protein
S. musiva canker	Chr16	Populus deltoides	2	Podel.16G102300.1.p	9596903	expansin A4

## Sheet: SupportingTable5
Species	#Scaff	Start	End	ID	Pfam	Panther	KOG	ec	KO	GO	Best-hit-arabi-name	arabi-symbol	arabi-defline
P. trichocarpa	Chr06	23365675	23367559	Potri.006G221100	PF00573	PTHR10746,PTHR10746:SF10	KOG1624		K02926	GO:0006412,GO:0005840,GO:0003735	AT1G07320.1	RPL4	ribosomal protein L4
P. trichocarpa	Chr06	23377838	23379153	Potri.006G221200	PF00249	PTHR10641,PTHR10641:SF580			K09422		AT3G13540.1	ATMYB5,MYB5	myb domain protein 5
P. trichocarpa	Chr06	23387684	23388285	Potri.006G221300		PTHR20957					AT2G27790.1		RNA-binding (RRM/RBD/RNP motifs) family protein
P. trichocarpa	Chr06	23395989	23398677	Potri.006G221400	PF13837	PTHR21654,PTHR21654:SF19					AT1G33240.1	AT-GTL1,AT-GTL2,GTL1	GT-2-like 1
P. trichocarpa	Chr06	23402403	23404057	Potri.006G221500	PF00249	PTHR10641,PTHR10641:SF508	KOG0048				AT5G35550.1	ATMYB123,ATTT2,MYB123,TT2	Duplicated homeodomain-like superfamily protein
P. trichocarpa	Chr06	23407273	23407579	Potri.006G221600
P. trichocarpa	Chr06	23428205	23433619	Potri.006G221700		PTHR12732					AT2G19560.1	EER5	proteasome family protein
P. trichocarpa	Chr06	23443226	23444720	Potri.006G221800	PF00249	PTHR10641,PTHR10641:SF459					AT5G35550.1	ATMYB123,ATTT2,MYB123,TT2	Duplicated homeodomain-like superfamily protein
P. trichocarpa	Chr06	23453991	23455558	Potri.006G221900							AT5G21430.1		Chaperone DnaJ-domain superfamily protein
P. trichocarpa	Chr06	23455864	23459914	Potri.006G222000	PF13920,PF04757	PTHR23350	KOG0317		K13346	GO:0016558,GO:0008270,GO:0007031,GO:0005779,GO:0005515	AT2G26350.1	ATPEX10,PEX10	peroxin 10
P. trichocarpa	Chr06	23460506	23464292	Potri.006G222100	PF07650,PF00189	PTHR11760,PTHR11760:SF20	KOG3181		K02985	GO:0003723	AT5G35530.1		Ribosomal protein S3 family protein
P. trichocarpa	Chr06	23472015	23475138	Potri.006G222200	PF01564	PTHR11558,PTHR11558:SF30		2.5.1.79			AT5G19530.1	ACL5	S-adenosyl-L-methionine-dependent methyltransferases superfamily protein
P. trichocarpa	Chr06	23475139	23475904	Potri.006G222300	PF06596	PTHR34455,PTHR34455:SF1				GO:0016020,GO:0015979,GO:0009523	AT2G06520.1	PSBX	photosystem II subunit X
P. trichocarpa	Chr06	23479434	23481408	Potri.006G222400
P. trichocarpa	Chr06	23481561	23490184	Potri.006G222500	PF00924	PTHR31618,PTHR31618:SF3				GO:0055085,GO:0016020	AT5G12080.3	ATMSL10,MSL10	mechanosensitive channel of small conductance-like 10
P. trichocarpa	Chr06	23499958	23502111	Potri.006G222600	PF00069	PTHR23257,PTHR23257:SF504	KOG0192	2.7.11.1	K17535	GO:0006468,GO:0005524,GO:0004672	AT4G35780.1		ACT-like protein tyrosine kinase family protein
P. trichocarpa	Chr06	23510541	23512518	Potri.006G222700		PTHR33541,PTHR33541:SF2					AT3G13980.1
P. trichocarpa	Chr06	23531995	23536832	Potri.006G222800	PF05721	PTHR20883		1.14.11.18			AT2G01490.1		phytanoyl-CoA dioxygenase (PhyH) family protein
P. trichocarpa	Chr06	23540209	23545561	Potri.006G222900	PF00795	PTHR23088,PTHR23088:SF20	KOG0806	3.5.1.3		GO:0016810,GO:0006807	AT5G12040.1		Nitrilase/cyanide hydratase and apolipoprotein N-acyltransferase family protein
P. trichocarpa	Chr06	23541272	23541851	Potri.006G223000
P. trichocarpa	Chr06	23551424	23553373	Potri.006G223100	PF02042	PTHR32002					AT5G16100.1
P. trichocarpa	Chr06	23557343	23558511	Potri.006G223200
P. trichocarpa	Chr06	23561487	23563184	Potri.006G223300	PF01535,PF12854,PF13041	PTHR24015,PTHR24015:SF707					AT1G05670.1		Pentatricopeptide repeat (PPR-like) superfamily protein
P. trichocarpa	Chr06	23563298	23563519	Potri.006G223400
P. trichocarpa	Chr06	23563871	23568371	Potri.006G223500	PF00628,PF12165	PTHR12321,PTHR12321:SF61	KOG1632			GO:0005515,GO:0042393,GO:0006355	AT5G20510.1	AL5	alfin-like 5
P. trichocarpa	Chr06	23570147	23572951	Potri.006G223600	PF00153	PTHR24089,PTHR24089:SF319	KOG0765				AT1G72820.1		Mitochondrial substrate carrier family protein
P. trichocarpa	Chr06	23583243	23585204	Potri.006G223700	PF13962,PF12796	PTHR24177,PTHR24177:SF17	KOG4412				AT5G51160.1		Ankyrin repeat family protein
P. trichocarpa	Chr06	23586753	23588432	Potri.006G223800	PF13962,PF12796	PTHR24177,PTHR24177:SF17	KOG4412				AT5G51160.1		Ankyrin repeat family protein
P. trichocarpa	Chr06	23594949	23596063	Potri.006G223900	PF00011	PTHR11527,PTHR11527:SF93			K13993		AT5G12020.1	HSP17.6II	17.6 kDa class II heat shock protein
P. trichocarpa	Chr06	23596064	23601310	Potri.006G224000	PF01189	PTHR22807,PTHR22807:SF4	KOG2360	2.1.1.176		GO:0008168	AT5G26180.2		S-adenosyl-L-methionine-dependent methyltransferases superfamily protein
P. trichocarpa	Chr06	23609786	23611128	Potri.006G224100	PF03106	PTHR31221,PTHR31221:SF28				GO:0043565,GO:0006355,GO:0003700	AT5G26170.1	ATWRKY50,WRKY50	WRKY DNA-binding protein 50
P. trichocarpa	Chr06	23613861	23619105	Potri.006G224200	PF10358	PTHR33414,PTHR33414:SF1					AT5G20610.1
P. trichocarpa	Chr06	23621035	23622511	Potri.006G224300	PF08241	PTHR10108,PTHR10108:SF791				GO:0008168,GO:0008152	AT4G33110.2		S-adenosyl-L-methionine-dependent methyltransferases superfamily protein
P. trichocarpa	Chr06	23623205	23624738	Potri.006G224400	PF05254	PTHR21329	KOG3481		K17968		AT4G33100.1
P. trichocarpa	Chr06	23638383	23645288	Potri.006G224500	PF11838,PF01433	PTHR11533,PTHR11533:SF189		3.4.11.2		GO:0008270,GO:0008237,GO:0006508	AT4G33090.1	APM1,ATAPM1	aminopeptidase M1
P. trichocarpa	Chr06	23643581	23648368	Potri.006G224600	PF00481	PTHR13832,PTHR13832:SF335	KOG0698	3.1.3.16	K14497	GO:0003824,GO:0006470,GO:0004722	AT1G72770.3	HAB1	homology to ABI1
P. trichocarpa	Chr06	23645358	23645657	Potri.006G224700
P. trichocarpa	Chr06	23653660	23663109	Potri.006G224800	PF00433,PF07714,PF00069	PTHR24356,PTHR24356:SF206		2.7.11.1		GO:0006468,GO:0005524,GO:0004674,GO:0004672	AT4G33080.1		AGC (cAMP-dependent, cGMP-dependent and protein kinase C) kinase family protein
P. trichocarpa	Chr06	23674144	23677413	Potri.006G224900		PTHR10501,PTHR10501:SF19				GO:0017069,GO:0000398
P. trichocarpa	Chr06	23678927	23679721	Potri.006G225000
P. trichocarpa	Chr06	23682303	23687984	Potri.006G225100	PF01239	PTHR11129,PTHR11129:SF2	KOG0529	2.5.1.60	K14050	GO:0018342,GO:0008318	AT4G24490.2	ATRGTA1,RGTA1	RAB geranylgeranyl transferase alpha subunit 1
P. trichocarpa	Chr06	23694513	23699421	Potri.006G225200	PF00160	PTHR11071,PTHR11071:SF152	KOG0885	5.2.1.8	K12737	GO:0006457,GO:0003755,GO:0000413	AT4G33060.1		Cyclophilin-like peptidyl-prolyl cis-trans isomerase family protein
P. trichocarpa	Chr06	23702910	23706123	Potri.006G225300	PF00582,PF07714	PTHR27003,PTHR27003:SF107	KOG1187	2.7.11.1		GO:0006950,GO:0006468,GO:0004672	AT5G12000.1		Protein kinase protein with adenine nucleotide alpha hydrolases-like domain
P. trichocarpa	Chr06	23708127	23709115	Potri.006G225400				3.6.5.5
P. trichocarpa	Chr06	23714416	23720094	Potri.006G225500	PF04124	PTHR21311,PTHR21311:SF0	KOG2069			GO:0017119	AT5G11980.1		conserved oligomeric Golgi complex component-related / COG complex component-related
P. trichocarpa	Chr06	23723135	23727677	Potri.006G225600	PF13489,PF10294	PTHR22809,PTHR22809:SF1	KOG2497	2.1.1.268			AT2G26200.1		S-adenosyl-L-methionine-dependent methyltransferases superfamily protein
P. trichocarpa	Chr06	23751412	23754666	Potri.006G225700	PF04851,PF00271	PTHR24031,PTHR24031:SF308		3.6.4.13	K03257	GO:0016787,GO:0005524,GO:0003677	AT3G13920.1	EIF4A1,RH4,TIF4A1	eukaryotic translation initiation factor 4A1
P. trichocarpa	Chr06	23755300	23755732	Potri.006G225800
P. trichocarpa	Chr06	23756033	23758553	Potri.006G225900	PF12023	PTHR33193,PTHR33193:SF8					AT5G11970.1		Protein of unknown function (DUF3511)
P. trichocarpa	Chr06	23760206	23765997	Potri.006G226000	PF05653	PTHR12570,PTHR12570:SF12	KOG2922			GO:0016021,GO:0015693,GO:0015095	AT5G11960.1		Protein of unknown function (DUF803)
P. trichocarpa	Chr06	23769425	23772758	Potri.006G226100	PF03641	PTHR31223,PTHR31223:SF4					AT5G11950.2		Putative lysine decarboxylase family protein
P. trichocarpa	Chr06	23777274	23778229	Potri.006G226200		PTHR36801,PTHR36801:SF1
P. trichocarpa	Chr06	23784487	23790900	Potri.006G226300	PF00153	PTHR24089,PTHR24089:SF331	KOG0752				AT1G14560.1		Mitochondrial substrate carrier family protein
P. trichocarpa	Chr06	23795111	23798186	Potri.006G226400		PTHR31250,PTHR31250:SF13					AT4G33050.3	EDA39	calmodulin-binding family protein
P. trichocarpa	Chr06	23807343	23810384	Potri.006G226500		PTHR31250,PTHR31250:SF13					AT4G33050.3	EDA39	calmodulin-binding family protein
P. trichocarpa	Chr06	23817184	23820667	Potri.006G226600		PTHR32295,PTHR32295:SF6					AT2G26180.1	IQD6	IQ-domain 6
P. trichocarpa	Chr06	23821307	23824281	Potri.006G226700	PF00067	PTHR24301,PTHR24301:SF2	KOG0158	5.3.99.5		GO:0055114,GO:0020037,GO:0016705,GO:0005506	AT2G26170.2	CYP711A1,MAX1	cytochrome P450, family 711, subfamily A, polypeptide 1
P. trichocarpa	Chr06	23828297	23831778	Potri.006G226800	PF00447	PTHR10015,PTHR10015:SF186	KOG0627		K09419	GO:0043565,GO:0006355,GO:0005634,GO:0003700	AT2G26150.1	ATHSFA2,HSFA2	heat shock transcription factor A2
P. trichocarpa	Chr06	23842742	23843905	Potri.006G226900	PF00462	PTHR10168,PTHR10168:SF56	KOG1752		K03676	GO:0045454,GO:0015035,GO:0009055	AT4G33040.1		Thioredoxin superfamily protein
P. trichocarpa	Chr06	23844483	23845088	Potri.006G227000
P. trichocarpa	Chr06	23849680	23853375	Potri.006G227100	PF00153	PTHR24089,PTHR24089:SF342	KOG0749		K05863		AT5G56450.1		Mitochondrial substrate carrier family protein
P. trichocarpa	Chr06	23853774	23862952	Potri.006G227200		PTHR36886,PTHR36886:SF2					AT3G26850.1		histone-lysine N-methyltransferases
P. trichocarpa	Chr06	23864960	23869692	Potri.006G227300	PF01694	PTHR22936,PTHR22936:SF17		3.4.21.105		GO:0016021,GO:0004252,GO:0006508	AT1G18600.1	ATRBL12,RBL12	RHOMBOID-like protein 12
P. trichocarpa	Chr06	23875911	23878666	Potri.006G227400	PF08244,PF00251	PTHR31953,PTHR31953:SF14		3.2.1.153,3.2.1.26	K01193		AT3G13790.1	ATBFRUCT1,ATCWINV1	Glycosyl hydrolases family 32 protein
P. trichocarpa	Chr06	23879552	23883150	Potri.006G227500	PF08244,PF00251	PTHR31953,PTHR31953:SF14		3.2.1.153,3.2.1.26,3.2.1.80			AT3G13790.1	ATBFRUCT1,ATCWINV1	Glycosyl hydrolases family 32 protein
P. trichocarpa	Chr06	23891793	23896709	Potri.006G227600		PTHR10593,PTHR10593:SF25
P. trichocarpa	Chr06	23900901	23907455	Potri.006G227700	PF07728,PF01434	PTHR23076,PTHR23076:SF73				GO:0016887,GO:0005524,GO:0006508,GO:0004222	AT2G26140.1	ftsh4	FTSH protease 4
P. trichocarpa	Chr06	23901657	23901985	Potri.006G227800
P. trichocarpa	Chr06	23911476	23914679	Potri.006G227900	PF12146	PTHR10992,PTHR10992:SF853	KOG4667	3.1.1.73			AT5G11910.1		alpha/beta-Hydrolases superfamily protein
P. trichocarpa	Chr06	23914647	23918395	Potri.006G228000	PF01370	PTHR10366,PTHR10366:SF337	KOG1371	3.13.1.1	K06118	GO:0050662,GO:0003824	AT4G33030.1	SQD1	sulfoquinovosyldiacylglycerol 1
P. trichocarpa	Chr06	23921447	23924602	Potri.006G228100	PF01253	PTHR12789	KOG3239			GO:0006413,GO:0003743	AT5G11900.1		Translation initiation factor SUI1 family protein
P. trichocarpa	Chr06	23930645	23932849	Potri.006G228200	PF00173,PF00487	PTHR19353,PTHR19353:SF28	KOG4232	1.14.19.3,1.14.19.4	K13076	GO:0006629	AT2G46210.1		Fatty acid/sphingolipid desaturase
P. trichocarpa	Chr06	23934927	23935841	Potri.006G228300	PF03195	PTHR31301,PTHR31301:SF7					AT1G31320.1	LBD4	LOB domain-containing protein 4
P. trichocarpa	Chr06	23938533	23940946	Potri.006G228400	PF13855,PF08263,PF00069	PTHR27008,PTHR27008:SF26	KOG1187	2.7.11.1		GO:0005515,GO:0006468,GO:0005524,GO:0004672	AT1G68400.1		leucine-rich repeat transmembrane protein kinase family protein
P. trichocarpa	Chr06	23945517	23947370	Potri.006G228500	PF13238	PTHR12595,PTHR12595:SF0	KOG3347	2.7.4.3	K18532		AT5G60340.1		P-loop containing nucleoside triphosphate hydrolases superfamily protein
P. trichocarpa	Chr06	23948615	23951350	Potri.006G228600	PF03168	PTHR31234,PTHR31234:SF6					AT5G11890.1
P. trichocarpa	Chr06	23959220	23963225	Potri.006G228700	PF05875	PTHR34368,PTHR34368:SF2				GO:0016811,GO:0016021,GO:0006672	AT5G11870.2		Alkaline phytoceramidase (aPHC)
P. trichocarpa	Chr06	23967363	23969035	Potri.006G228800	PF14364,PF05553	PTHR33098,PTHR33098:SF1					AT2G26110.1		Protein of unknown function (DUF761)
P. trichocarpa	Chr06	23978464	23985023	Potri.006G228900	PF01762	PTHR11214,PTHR11214:SF85	KOG2288	2.4.1.134		GO:0016020,GO:0008378,GO:0006486	AT2G26100.1		Galactosyltransferase family protein
P. trichocarpa	Chr06	23988013	23989329	Potri.006G229000
P. trichocarpa	Chr06	23999535	24000017	Potri.006G229100		PTHR37265
P. trichocarpa	Chr06	24012190	24015009	Potri.006G229200	PF00320	PTHR10071,PTHR10071:SF191				GO:0043565,GO:0008270,GO:0006355,GO:0003700	AT4G26150.1	CGA1,GATA22	cytokinin-responsive gata factor 1
P. trichocarpa	Chr06	24024411	24034645	Potri.006G229300	PF02347	PTHR11773,PTHR11773:SF4		1.4.4.2	K00281	GO:0055114,GO:0006546,GO:0004375	AT4G33010.1	AtGLDP1,GLDP1	glycine decarboxylase P-protein 1
P. trichocarpa	Chr06	24040667	24049247	Potri.006G229400	PF14381	PTHR23257,PTHR23257:SF518		2.7.11.1			AT5G11850.1		Protein kinase superfamily protein
P. trichocarpa	Chr06	24045260	24045799	Potri.006G229500
P. trichocarpa	Chr06	24054034	24057517	Potri.006G229600	PF06799	PTHR34214,PTHR34214:SF1					AT5G11840.1		Protein of unknown function (DUF1230)
P. trichocarpa	Chr06	24056319	24056660	Potri.006G229700
P. trichocarpa	Chr06	24059911	24060166	Potri.006G229800
P. trichocarpa	Chr06	24063975	24068776	Potri.006G229900	PF05608	PTHR20921	KOG3150				AT2G26070.1	RTE1	Protein of unknown function (DUF778)
P. trichocarpa	Chr06	24069140	24071820	Potri.006G230000		PTHR35506,PTHR35506:SF1					AT5G11810.1
P. trichocarpa	Chr06	24072894	24074676	Potri.006G230100
P. trichocarpa	Chr06	24076211	24079859	Potri.006G230200	PF13833,PF13499	PTHR23056,PTHR23056:SF26	KOG0034				AT4G33000.1	ATCBL10,CBL10,SCABP8	calcineurin B-like protein 10
P. trichocarpa	Chr06	24087118	24094865	Potri.006G230300	PF00850	PTHR10625,PTHR10625:SF112		3.5.1.98	K11418		AT5G26040.2	HDA2	histone deacetylase 2
P. trichocarpa	Chr06	24095713	24103609	Potri.006G230400	PF00999	PTHR16254,PTHR16254:SF24				GO:0055085,GO:0016021,GO:0015299,GO:0006812	AT5G11800.1	ATKEA6,KEA6	K+ efflux antiporter 6
P. trichocarpa	Chr06	24108727	24110373	Potri.006G230500	PF00249	PTHR12374,PTHR12374:SF19					AT5G56840.1		myb-like transcription factor family protein
P. trichocarpa	Chr06	24114812	24115539	Potri.006G230600	PF10604	PTHR31213,PTHR31213:SF7			K14496		AT2G26040.1	PYL2,RCAR14	PYR1-like 2
P. trichocarpa	Chr06	24126429	24131501	Potri.006G230700	PF05920,PF07526	PTHR11850,PTHR11850:SF92				GO:0006355,GO:0003677	AT4G32980.1	ATH1	homeobox gene 1
P. trichocarpa	Chr06	24134694	24138575	Potri.006G230800	PF03096	PTHR11034,PTHR11034:SF23	KOG2931				AT5G56750.1	NDL1	N-MYC downregulated-like 1
P. trichocarpa	Chr06	24144604	24148784	Potri.006G230900		PTHR35505,PTHR35505:SF1					AT5G11780.1
P. trichocarpa	Chr06	24158525	24165613	Potri.006G231000		PTHR11871,PTHR11871:SF11				GO:0008601,GO:0000159	AT1G17720.1	ATB BETA	Protein phosphatase 2A, regulatory subunit PR55
P. trichocarpa	Chr06	24166311	24168657	Potri.006G231100	PF00644,PF12174	PTHR32263,PTHR32263:SF8		2.4.2.30		GO:0003950	AT1G23550.1	SRO2	similar to RCD one 2
P. trichocarpa	Chr06	24170290	24174471	Potri.006G231200	PF14432,PF13041,PF01535	PTHR24015,PTHR24015:SF509					AT5G66520.1		Tetratricopeptide repeat (TPR)-like superfamily protein
P. trichocarpa	Chr06	24175251	24176441	Potri.006G231300	PF02365	PTHR31989,PTHR31989:SF5				GO:0006355,GO:0003677	AT5G62380.1	ANAC101,NAC101,VND6	NAC-domain protein 101
P. trichocarpa	Chr06	24176970	24178071	Potri.006G231400							AT4G09780.1		TRAF-like family protein
P. trichocarpa	Chr06	24180887	24183167	Potri.006G231500	PF12174	PTHR32263,PTHR32263:SF8					AT1G23550.1	SRO2	similar to RCD one 2
P. trichocarpa	Chr06	24183981	24185804	Potri.006G231600	PF12174	PTHR32263,PTHR32263:SF8					AT1G23550.1	SRO2	similar to RCD one 2
P. trichocarpa	Chr06	24190674	24193764	Potri.006G231700		PTHR11995,PTHR11995:SF19		1.6.99.3,1.6.5.3			AT5G11770.1		NADH-ubiquinone oxidoreductase 20 kDa subunit, mitochondrial
P. trichocarpa	Chr06	24196208	24202947	Potri.006G231800	PF00013	PTHR10288,PTHR10288:SF171	KOG1676			GO:0003723	AT2G25970.1		KH domain-containing protein
P. trichocarpa	Chr06	24205639	24208188	Potri.006G231900	PF04718	PTHR12386,PTHR12386:SF14			K02140	GO:0015986,GO:0015078,GO:0000276	AT2G19680.2		Mitochondrial ATP synthase subunit G protein
P. trichocarpa	Chr06	24210572	24213810	Potri.006G232000	PF04718	PTHR12386,PTHR12386:SF14			K02140	GO:0015986,GO:0015078,GO:0000276	AT4G29480.1		Mitochondrial ATP synthase subunit G protein
P. trichocarpa	Chr06	24214215	24218018	Potri.006G232100	PF00762	PTHR11108,PTHR11108:SF4		4.99.1.1		GO:0006783,GO:0004325	AT5G26030.2	ATFC-I,FC-I,FC1	ferrochelatase 1
P. trichocarpa	Chr06	24221422	24223087	Potri.006G232200	PF08576	PTHR34066,PTHR34066:SF1					AT5G11760.1
P. trichocarpa	Chr06	24224707	24229624	Potri.006G232300	PF00464	PTHR11680		2.1.2.1		GO:0016740	AT4G32520.1	AtSHMT3,SHM3	serine hydroxymethyltransferase 3
P. trichocarpa	Chr06	24231647	24233508	Potri.006G232400	PF00026	PTHR13683,PTHR13683:SF246	KOG1339	3.4.23.12		GO:0006508,GO:0004190	AT5G10770.1		Eukaryotic aspartyl protease family protein
P. trichocarpa	Chr06	24247163	24248815	Potri.006G232500	PF14543	PTHR13683,PTHR13683:SF246	KOG1339	3.4.23.12		GO:0006508,GO:0004190	AT5G10770.1		Eukaryotic aspartyl protease family protein
P. trichocarpa	Chr06	24252200	24254376	Potri.006G232600	PF00026	PTHR13683,PTHR13683:SF246	KOG1339	3.4.23.12		GO:0006508,GO:0004190	AT5G10770.1		Eukaryotic aspartyl protease family protein
P. trichocarpa	Chr06	24265063	24267032	Potri.006G232700	PF00481	PTHR13832,PTHR13832:SF315	KOG0698	3.1.3.16		GO:0003824,GO:0006470,GO:0004722	AT1G79630.1		Protein phosphatase 2C family protein
P. trichocarpa	Chr06	24267329	24270567	Potri.006G232800	PF10258	PTHR13135	KOG3948		K14291		AT3G20430.1
P. trichocarpa	Chr06	24277607	24281583	Potri.006G232900	PF01650	PTHR12000,PTHR12000:SF13		3.4.22.34		GO:0008233,GO:0006508	AT2G25940.1	ALPHA-VPE,ALPHAVPE	alpha-vacuolar processing enzyme
P. trichocarpa	Chr06	24282829	24288458	Potri.006G233000	PF08312	PTHR32093,PTHR32093:SF13			K13172		AT3G49601.1
P. trichocarpa	Chr06	24290720	24298446	Potri.006G233100	PF07797	PTHR33130,PTHR33130:SF12					AT1G55340.1		Protein of unknown function (DUF1639)
P. trichocarpa	Chr06	24301114	24303525	Potri.006G233200	PF01087	PTHR11943,PTHR11943:SF3	KOG2958		K00965	GO:0008108,GO:0006012,GO:0008270	AT5G18200.1		UTP:galactose-1-phosphate uridylyltransferases;ribose-5-phosphate adenylyltransferases
P. trichocarpa	Chr06	24306519	24307280	Potri.006G233300
P. trichocarpa	Chr06	24312528	24317024	Potri.006G233400	PF02485	PTHR31042,PTHR31042:SF24				GO:0016020,GO:0008375	AT5G11730.1		Core-2/I-branching beta-1,6-N-acetylglucosaminyltransferase family protein
P. trichocarpa	Chr06	24320602	24327718	Potri.006G233500	PF05907	PTHR12857,PTHR12857:SF0	KOG1296				AT4G32930.1
P. trichocarpa	Chr06	24334140	24336485	Potri.006G233600	PF14365,PF03080	PTHR31589,PTHR31589:SF12					AT5G56530.1		Protein of Unknown Function (DUF239)
P. trichocarpa	Chr06	24337348	24341241	Potri.006G233700	PF14365,PF03080	PTHR31589,PTHR31589:SF18					AT5G25950.1		Protein of Unknown Function (DUF239)
P. trichocarpa	Chr06	24341696	24347778	Potri.006G233800		PTHR34281,PTHR34281:SF2			K12125		AT2G25930.1	ELF3,PYK20	hydroxyproline-rich glycoprotein family protein
P. trichocarpa	Chr06	24343750	24344832	Potri.006G233900
P. deltoides	Chr06	23916768	23919471	Podel.06G233600	PF00573	PTHR10746,PTHR10746:SF10	KOG1624		K02926	GO:0006412,GO:0005840,GO:0003735	AT1G07320.1	RPL4	ribosomal protein L4
P. deltoides	Chr06	23932139	23933625	Podel.06G233700	PF00249	PTHR10641,PTHR10641:SF580			K09422		AT3G13540.1	ATMYB5,MYB5	myb domain protein 5
P. deltoides	Chr06	23938199	23939092	Podel.06G233800	PF13893	PTHR20957					AT2G27790.1		RNA-binding (RRM/RBD/RNP motifs) family protein
P. deltoides	Chr06	23947041	23949417	Podel.06G233900	PF13837	PTHR21654,PTHR21654:SF19					AT1G76880.1		Duplicated homeodomain-like superfamily protein
P. deltoides	Chr06	23953403	23955120	Podel.06G234000	PF00249	PTHR10641,PTHR10641:SF508	KOG0048		K09422		AT5G35550.1	ATMYB123,ATTT2,MYB123,TT2	Duplicated homeodomain-like superfamily protein
P. deltoides	Chr06	23960097	23960394	Podel.06G234100
P. deltoides	Chr06	23972053	23977386	Podel.06G234200	PF01399	PTHR12732	KOG2688			GO:0005515	AT2G19560.1	EER5	proteasome family protein
P. deltoides	Chr06	23990051	23991463	Podel.06G234300	PF00249	PTHR10641,PTHR10641:SF459	KOG0048		K09422		AT4G38620.1	ATMYB4,MYB4	myb domain protein 4
P. deltoides	Chr06	23999630	24001213	Podel.06G234400							AT5G21430.1		Chaperone DnaJ-domain superfamily protein
P. deltoides	Chr06	24001351	24005494	Podel.06G234500	PF13920,PF04757	PTHR23350	KOG0317		K13346	GO:0016558,GO:0008270,GO:0007031,GO:0005779,GO:0005515	AT2G26350.1	ATPEX10,PEX10	peroxin 10
P. deltoides	Chr06	24005976	24009636	Podel.06G234600	PF07650,PF00189	PTHR11760,PTHR11760:SF20	KOG3181		K02985	GO:0003723	AT5G35530.1		Ribosomal protein S3 family protein
P. deltoides	Chr06	24017672	24020772	Podel.06G234700	PF01564	PTHR11558,PTHR11558:SF30	KOG1562	2.5.1.16	K18787		AT5G19530.1	ACL5	S-adenosyl-L-methionine-dependent methyltransferases superfamily protein
P. deltoides	Chr06	24020981	24021355	Podel.06G234800	PF06596	PTHR34455,PTHR34455:SF1				GO:0016020,GO:0015979,GO:0009523	AT2G06520.1	PSBX	photosystem II subunit X
P. deltoides	Chr06	24025167	24034104	Podel.06G234900	PF00924	PTHR31618,PTHR31618:SF3				GO:0055085,GO:0016020	AT5G12080.2	ATMSL10,MSL10	mechanosensitive channel of small conductance-like 10
P. deltoides	Chr06	24044616	24046020	Podel.06G235000	PF00069	PTHR23257,PTHR23257:SF504	KOG0192	2.7.11.1	K17535	GO:0006468,GO:0005524,GO:0004672	AT4G35780.1		ACT-like protein tyrosine kinase family protein
P. deltoides	Chr06	24052955	24054670	Podel.06G235100		PTHR33541,PTHR33541:SF2					AT3G13980.1
P. deltoides	Chr06	24073348	24077753	Podel.06G235200	PF05721	PTHR20883	KOG3290	1.14.11.18	K00477		AT2G01490.1		phytanoyl-CoA dioxygenase (PhyH) family protein
P. deltoides	Chr06	24081450	24086516	Podel.06G235300	PF00795	PTHR23088,PTHR23088:SF20	KOG0806	3.5.1.111,3.5.1.3	K13566	GO:0016810,GO:0006807	AT5G12040.1		Nitrilase/cyanide hydratase and apolipoprotein N-acyltransferase family protein
P. deltoides	Chr06	24082307	24082528	Podel.06G235400
P. deltoides	Chr06	24090437	24092279	Podel.06G235500	PF02042	PTHR32002					AT5G16100.1
P. deltoides	Chr06	24099212	24101233	Podel.06G235600	PF01535,PF12854,PF13041	PTHR24015,PTHR24015:SF707					AT1G05670.2		Pentatricopeptide repeat (PPR-like) superfamily protein
P. deltoides	Chr06	24101628	24106098	Podel.06G235700	PF00628,PF12165	PTHR12321,PTHR12321:SF61	KOG1632			GO:0005515,GO:0042393,GO:0006355	AT5G20510.1	AL5	alfin-like 5
P. deltoides	Chr06	24108613	24110815	Podel.06G235800	PF00153	PTHR24089,PTHR24089:SF319	KOG0765				AT1G72820.1		Mitochondrial substrate carrier family protein
P. deltoides	Chr06	24118084	24120739	Podel.06G235900	PF13962,PF12796	PTHR24177,PTHR24177:SF17	KOG4412				AT5G51160.1		Ankyrin repeat family protein
P. deltoides	Chr06	24121807	24123696	Podel.06G236000	PF13962,PF12796,PF13637	PTHR24177,PTHR24177:SF17	KOG4412				AT5G51160.1		Ankyrin repeat family protein
P. deltoides	Chr06	24130075	24130984	Podel.06G236100	PF00011	PTHR11527,PTHR11527:SF93			K13993		AT5G12020.1	HSP17.6II	17.6 kDa class II heat shock protein
P. deltoides	Chr06	24131145	24134963	Podel.06G236200	PF01209	PTHR22807,PTHR22807:SF4		2.1.1.176	K15264	GO:0008168	AT5G26180.2		S-adenosyl-L-methionine-dependent methyltransferases superfamily protein
P. deltoides	Chr06	24135165	24136261	Podel.06G236300		PTHR22807,PTHR22807:SF4					AT5G26180.2		S-adenosyl-L-methionine-dependent methyltransferases superfamily protein
P. deltoides	Chr06	24141562	24142971	Podel.06G236400	PF03106	PTHR31221,PTHR31221:SF28				GO:0043565,GO:0006355,GO:0003700	AT5G26170.1	ATWRKY50,WRKY50	WRKY DNA-binding protein 50
P. deltoides	Chr06	24148830	24152320	Podel.06G236500		PTHR33414,PTHR33414:SF1					AT5G20610.1
P. deltoides	Chr06	24154886	24156258	Podel.06G236600		PTHR10108,PTHR10108:SF791					AT4G33110.2		S-adenosyl-L-methionine-dependent methyltransferases superfamily protein
P. deltoides	Chr06	24157898	24158367	Podel.06G236700	PF05254	PTHR21329	KOG3481		K17968		AT4G33100.1
P. deltoides	Chr06	24167748	24173292	Podel.06G236800	PF11838,PF01433	PTHR11533,PTHR11533:SF189		3.4.11.2	K08776	GO:0008270,GO:0008237,GO:0006508	AT4G33090.1	APM1,ATAPM1	aminopeptidase M1
P. deltoides	Chr06	24173322	24177964	Podel.06G236900	PF00481	PTHR13832,PTHR13832:SF335	KOG0698	3.1.3.16	K14497	GO:0003824,GO:0006470,GO:0004722	AT1G72770.3	HAB1	homology to ABI1
P. deltoides	Chr06	24174743	24174979	Podel.06G237000
P. deltoides	Chr06	24183090	24192423	Podel.06G237100	PF00433,PF07714,PF00069	PTHR24356,PTHR24356:SF206		2.7.11.1		GO:0006468,GO:0005524,GO:0004674,GO:0004672	AT4G33080.1		AGC (cAMP-dependent, cGMP-dependent and protein kinase C) kinase family protein
P. deltoides	Chr06	24199264	24202680	Podel.06G237200	PF00076	PTHR10501,PTHR10501:SF19				GO:0003676,GO:0017069,GO:0000398	AT1G21320.1		nucleotide binding;nucleic acid binding
P. deltoides	Chr06	24204245	24205037	Podel.06G237300
P. deltoides	Chr06	24208012	24209750	Podel.06G237400		PTHR24365					AT4G24490.1	ATRGTA1,RGTA1	RAB geranylgeranyl transferase alpha subunit 1
P. deltoides	Chr06	24209751	24213346	Podel.06G237500	PF01239	PTHR11129,PTHR11129:SF2		2.5.1.60	K14050	GO:0018342,GO:0008318	AT4G24490.1	ATRGTA1,RGTA1	RAB geranylgeranyl transferase alpha subunit 1
P. deltoides	Chr06	24224933	24226355	Podel.06G237600		PTHR11071,PTHR11071:SF152		5.2.1.8		GO:0006457,GO:0003755	AT4G33060.1		Cyclophilin-like peptidyl-prolyl cis-trans isomerase family protein
P. deltoides	Chr06	24228001	24228347	Podel.06G237700							AT3G15395.2
P. deltoides	Chr06	24230641	24234325	Podel.06G237800	PF00582,PF07714	PTHR27003,PTHR27003:SF107	KOG1187	2.7.11.1		GO:0006950,GO:0006468,GO:0004672	AT5G12000.1		Protein kinase protein with adenine nucleotide alpha hydrolases-like domain
P. deltoides	Chr06	24235883	24236668	Podel.06G237900				3.6.5.5
P. deltoides	Chr06	24241598	24246773	Podel.06G238000	PF04124	PTHR21311,PTHR21311:SF0				GO:0017119	AT5G11980.1		conserved oligomeric Golgi complex component-related / COG complex component-related
P. deltoides	Chr06	24249275	24253788	Podel.06G238100	PF10294,PF08242	PTHR22809,PTHR22809:SF1	KOG2361	2.1.1.268	K00599		AT2G26200.1		S-adenosyl-L-methionine-dependent methyltransferases superfamily protein
P. deltoides	Chr06	24277645	24280763	Podel.06G238200	PF04851,PF00271	PTHR24031,PTHR24031:SF308		3.6.4.13	K03257	GO:0016787,GO:0005524,GO:0003677	AT3G13920.1	EIF4A1,RH4,TIF4A1	eukaryotic translation initiation factor 4A1
P. deltoides	Chr06	24281405	24281809	Podel.06G238300
P. deltoides	Chr06	24282404	24285089	Podel.06G238400	PF12023	PTHR33193,PTHR33193:SF8					AT5G11970.1		Protein of unknown function (DUF3511)
P. deltoides	Chr06	24286682	24292833	Podel.06G238500	PF05653	PTHR12570,PTHR12570:SF12	KOG2922			GO:0016021,GO:0015693,GO:0015095	AT5G11960.1		Protein of unknown function (DUF803)
P. deltoides	Chr06	24296209	24299221	Podel.06G238600	PF03641	PTHR31223,PTHR31223:SF4			K06966		AT5G11950.1		Putative lysine decarboxylase family protein
P. deltoides	Chr06	24303843	24304514	Podel.06G238700		PTHR36801,PTHR36801:SF1
P. deltoides	Chr06	24307989	24313903	Podel.06G238800	PF00153	PTHR24089,PTHR24089:SF331	KOG0752				AT1G14560.1		Mitochondrial substrate carrier family protein
P. deltoides	Chr06	24318649	24321663	Podel.06G238900		PTHR31250,PTHR31250:SF13					AT4G33050.3	EDA39	calmodulin-binding family protein
P. deltoides	Chr06	24329377	24331918	Podel.06G239000	PF00612	PTHR32295,PTHR32295:SF6				GO:0005515	AT2G26180.1	IQD6	IQ-domain 6
P. deltoides	Chr06	24333173	24335963	Podel.06G239100	PF00067	PTHR24301,PTHR24301:SF2	KOG0158	5.3.99.5		GO:0055114,GO:0020037,GO:0016705,GO:0005506	AT2G26170.1	CYP711A1,MAX1	cytochrome P450, family 711, subfamily A, polypeptide 1
P. deltoides	Chr06	24339741	24339962	Podel.06G239200
P. deltoides	Chr06	24340684	24343665	Podel.06G239300	PF00447	PTHR10015,PTHR10015:SF186	KOG0627		K09419	GO:0043565,GO:0006355,GO:0005634,GO:0003700	AT2G26150.1	ATHSFA2,HSFA2	heat shock transcription factor A2
P. deltoides	Chr06	24356648	24357551	Podel.06G239400	PF00462	PTHR10168,PTHR10168:SF56	KOG1752		K03676	GO:0045454,GO:0015035,GO:0009055	AT4G33040.1		Thioredoxin superfamily protein
P. deltoides	Chr06	24358598	24358801	Podel.06G239500
P. deltoides	Chr06	24364376	24367677	Podel.06G239600	PF00153	PTHR24089,PTHR24089:SF342	KOG0749		K05863		AT5G56450.1		Mitochondrial substrate carrier family protein
P. deltoides	Chr06	24368134	24369184	Podel.06G239700
P. deltoides	Chr06	24369835	24377116	Podel.06G239800		PTHR36886,PTHR36886:SF2					AT3G26850.2		histone-lysine N-methyltransferases
P. deltoides	Chr06	24379002	24383568	Podel.06G239900	PF01694	PTHR22936,PTHR22936:SF17	KOG2980	3.4.21.105		GO:0016021,GO:0004252,GO:0006508	AT1G18600.1	ATRBL12,RBL12	RHOMBOID-like protein 12
P. deltoides	Chr06	24387483	24390399	Podel.06G240000	PF08244,PF00251	PTHR31953,PTHR31953:SF14		3.2.1.153,3.2.1.26	K01193		AT3G13790.1	ATBFRUCT1,ATCWINV1	Glycosyl hydrolases family 32 protein
P. deltoides	Chr06	24391241	24394971	Podel.06G240100	PF00251	PTHR31953,PTHR31953:SF14		3.2.1.153,3.2.1.80	K01193		AT5G11920.1	AtcwINV6,cwINV6	6-&1-fructan exohydrolase
P. deltoides	Chr06	24401363	24406134	Podel.06G240200		PTHR10593,PTHR10593:SF25					AT3G13810.1	AtIDD11,IDD11	indeterminate(ID)-domain 11
P. deltoides	Chr06	24408960	24414850	Podel.06G240300	PF07728,PF01434	PTHR23076,PTHR23076:SF73	KOG0740		K08955	GO:0016887,GO:0005524,GO:0006508,GO:0004222	AT2G26140.1	ftsh4	FTSH protease 4
P. deltoides	Chr06	24409705	24409935	Podel.06G240400
P. deltoides	Chr06	24418258	24421603	Podel.06G240500	PF12695	PTHR10992,PTHR10992:SF853	KOG4667	3.1.1.73	K06889		AT5G11910.1		alpha/beta-Hydrolases superfamily protein
P. deltoides	Chr06	24421009	24425183	Podel.06G240600	PF01370	PTHR10366,PTHR10366:SF337	KOG1371	3.13.1.1	K06118	GO:0050662,GO:0003824	AT4G33030.1	SQD1	sulfoquinovosyldiacylglycerol 1
P. deltoides	Chr06	24427469	24430130	Podel.06G240700	PF01253	PTHR12789	KOG3239			GO:0006413,GO:0003743	AT5G11900.1		Translation initiation factor SUI1 family protein
P. deltoides	Chr06	24435795	24438119	Podel.06G240800	PF00173,PF00487	PTHR19353,PTHR19353:SF28	KOG4232	1.14.19.3,1.14.19.4	K13076	GO:0006629	AT2G46210.1		Fatty acid/sphingolipid desaturase
P. deltoides	Chr06	24439875	24440789	Podel.06G240900	PF03195	PTHR31301,PTHR31301:SF7					AT1G31320.1	LBD4	LOB domain-containing protein 4
P. deltoides	Chr06	24443646	24446034	Podel.06G241000	PF13855,PF08263,PF00069	PTHR27008,PTHR27008:SF26	KOG1187	2.7.11.1		GO:0005515,GO:0006468,GO:0005524,GO:0004672	AT1G68400.1		leucine-rich repeat transmembrane protein kinase family protein
P. deltoides	Chr06	24448419	24450877	Podel.06G241100	PF13238	PTHR12595,PTHR12595:SF0	KOG3347	2.7.4.3	K18532		AT5G60340.1		P-loop containing nucleoside triphosphate hydrolases superfamily protein
P. deltoides	Chr06	24453211	24454356	Podel.06G241200	PF03168	PTHR31234,PTHR31234:SF6					AT5G11890.1
P. deltoides	Chr06	24460786	24464805	Podel.06G241300	PF05875	PTHR34368,PTHR34368:SF2				GO:0016811,GO:0016021,GO:0006672	AT5G11870.2		Alkaline phytoceramidase (aPHC)
P. deltoides	Chr06	24469056	24470381	Podel.06G241400	PF14364,PF05553	PTHR33098,PTHR33098:SF1					AT2G26110.1		Protein of unknown function (DUF761)
P. deltoides	Chr06	24480259	24486028	Podel.06G241500	PF01762	PTHR11214,PTHR11214:SF85	KOG2288	2.4.1.134		GO:0016020,GO:0008378,GO:0006486	AT2G26100.1		Galactosyltransferase family protein
P. deltoides	Chr06	24487154	24487731	Podel.06G241600
P. deltoides	Chr06	24487959	24489066	Podel.06G241700		PTHR32133
P. deltoides	Chr06	24501773	24502255	Podel.06G241800		PTHR37265
P. deltoides	Chr06	24518535	24520283	Podel.06G241900	PF00320	PTHR10071,PTHR10071:SF191				GO:0043565,GO:0008270,GO:0006355,GO:0003700	AT5G56860.1	GATA21,GNC	GATA type zinc finger transcription factor family protein
P. deltoides	Chr06	24528187	24535011	Podel.06G242000	PF02347	PTHR11773,PTHR11773:SF4		1.4.4.2	K00281	GO:0055114,GO:0006546,GO:0004375	AT4G33010.1	AtGLDP1,GLDP1	glycine decarboxylase P-protein 1
P. deltoides	Chr06	24545268	24553539	Podel.06G242100	PF07714,PF14381	PTHR23257,PTHR23257:SF518	KOG0192	2.7.11.1	K04424	GO:0006468,GO:0004672	AT5G11850.1		Protein kinase superfamily protein
P. deltoides	Chr06	24556950	24559973	Podel.06G242200	PF06799	PTHR34214,PTHR34214:SF1					AT5G11840.1		Protein of unknown function (DUF1230)
P. deltoides	Chr06	24566267	24571191	Podel.06G242300	PF05608	PTHR20921	KOG3150				AT2G26070.1	RTE1	Protein of unknown function (DUF778)
P. deltoides	Chr06	24567867	24568184	Podel.06G242400
P. deltoides	Chr06	24571568	24574070	Podel.06G242500		PTHR35506,PTHR35506:SF1					AT5G11810.1
P. deltoides	Chr06	24579328	24583231	Podel.06G242600	PF13833,PF13499	PTHR23056,PTHR23056:SF26	KOG0034		K06268		AT4G33000.1	ATCBL10,CBL10,SCABP8	calcineurin B-like protein 10
P. deltoides	Chr06	24589484	24597103	Podel.06G242700	PF00850	PTHR10625,PTHR10625:SF112		3.5.1.98	K11418		AT5G26040.2	HDA2	histone deacetylase 2
P. deltoides	Chr06	24598145	24605755	Podel.06G242800	PF00999	PTHR16254,PTHR16254:SF24	KOG1650			GO:0055085,GO:0016021,GO:0015299,GO:0006812	AT5G11800.1	ATKEA6,KEA6	K+ efflux antiporter 6
P. deltoides	Chr06	24602828	24603055	Podel.06G242900
P. deltoides	Chr06	24616143	24617575	Podel.06G243000	PF00249	PTHR12374,PTHR12374:SF19					AT5G56840.1		myb-like transcription factor family protein
P. deltoides	Chr06	24622203	24625157	Podel.06G243100	PF10604	PTHR31213,PTHR31213:SF7					AT2G26040.1	PYL2,RCAR14	PYR1-like 2
P. deltoides	Chr06	24630162	24632252	Podel.06G243200
P. deltoides	Chr06	24632361	24635110	Podel.06G243300	PF05920,PF07526	PTHR11850,PTHR11850:SF92	KOG0773			GO:0006355,GO:0003677	AT4G32980.1	ATH1	homeobox gene 1
P. deltoides	Chr06	24639176	24642899	Podel.06G243400	PF03096	PTHR11034,PTHR11034:SF23	KOG2931				AT5G56750.1	NDL1	N-MYC downregulated-like 1
P. deltoides	Chr06	24648095	24652300	Podel.06G243500		PTHR35505,PTHR35505:SF1					AT5G11780.1
P. deltoides	Chr06	24660495	24667156	Podel.06G243600		PTHR11871,PTHR11871:SF11			K04354	GO:0008601,GO:0000159	AT1G17720.2	ATB BETA	Protein phosphatase 2A, regulatory subunit PR55
P. deltoides	Chr06	24668939	24670268	Podel.06G243700	PF12174	PTHR32263,PTHR32263:SF8		2.4.2.30			AT1G23550.1	SRO2	similar to RCD one 2
P. deltoides	Chr06	24672054	24676947	Podel.06G243800	PF14432,PF13041,PF01535	PTHR24015,PTHR24015:SF509					AT5G66520.1		Tetratricopeptide repeat (TPR)-like superfamily protein
P. deltoides	Chr06	24677057	24678247	Podel.06G243900	PF02365	PTHR31989,PTHR31989:SF5				GO:0006355,GO:0003677	AT5G62380.1	ANAC101,NAC101,VND6	NAC-domain protein 101
P. deltoides	Chr06	24678722	24680445	Podel.06G244000
P. deltoides	Chr06	24682059	24684104	Podel.06G244100	PF12174	PTHR32263,PTHR32263:SF8		2.4.2.30			AT1G23550.1	SRO2	similar to RCD one 2
P. deltoides	Chr06	24684634	24684732	Podel.06G244200
P. deltoides	Chr06	24684915	24687073	Podel.06G244300	PF12174	PTHR32263,PTHR32263:SF8					AT1G23550.1	SRO2	similar to RCD one 2
P. deltoides	Chr06	24691443	24694203	Podel.06G244400	PF01058	PTHR11995,PTHR11995:SF19	KOG1687	1.6.99.3,1.6.5.3	K03940	GO:0055114,GO:0051536	AT5G11770.1		NADH-ubiquinone oxidoreductase 20 kDa subunit, mitochondrial
P. deltoides	Chr06	24696997	24703532	Podel.06G244500	PF00013	PTHR10288,PTHR10288:SF171	KOG1676			GO:0003723	AT2G25970.1		KH domain-containing protein
P. deltoides	Chr06	24705261	24705503	Podel.06G244600
P. deltoides	Chr06	24706922	24709348	Podel.06G244700	PF04718	PTHR12386,PTHR12386:SF14			K02140	GO:0015986,GO:0015078,GO:0000276	AT2G19680.1		Mitochondrial ATP synthase subunit G protein
P. deltoides	Chr06	24712647	24715760	Podel.06G244800	PF04718	PTHR12386,PTHR12386:SF14			K02140	GO:0015986,GO:0015078,GO:0000276	AT2G19680.2		Mitochondrial ATP synthase subunit G protein
P. deltoides	Chr06	24716534	24720160	Podel.06G244900	PF00762	PTHR11108,PTHR11108:SF4		4.99.1.1	K01772	GO:0006783,GO:0004325	AT5G26030.1	ATFC-I,FC-I,FC1	ferrochelatase 1
P. deltoides	Chr06	24720917	24722363	Podel.06G245000
P. deltoides	Chr06	24723923	24725320	Podel.06G245100	PF08576	PTHR34066,PTHR34066:SF1					AT5G11760.1
P. deltoides	Chr06	24725002	24725103	Podel.06G245200
P. deltoides	Chr06	24726627	24731391	Podel.06G245300	PF00464	PTHR11680		2.1.2.1	K00600	GO:0016740	AT4G32520.2	AtSHMT3,SHM3	serine hydroxymethyltransferase 3
P. deltoides	Chr06	24733452	24735329	Podel.06G245400	PF00026	PTHR13683,PTHR13683:SF246	KOG1339	3.4.23.12		GO:0006508,GO:0004190	AT5G10770.1		Eukaryotic aspartyl protease family protein
P. deltoides	Chr06	24738287	24740407	Podel.06G245500	PF00026	PTHR13683,PTHR13683:SF246	KOG1339	3.4.23.12		GO:0006508,GO:0004190	AT5G10770.1		Eukaryotic aspartyl protease family protein
P. deltoides	Chr06	24751214	24753086	Podel.06G245600	PF00481	PTHR13832,PTHR13832:SF315	KOG0698	3.1.3.16		GO:0003824,GO:0006470,GO:0004722	AT1G79630.1		Protein phosphatase 2C family protein
P. deltoides	Chr06	24753464	24756782	Podel.06G245700	PF10258	PTHR13135			K14291		AT3G20430.1
P. deltoides	Chr06	24764250	24767997	Podel.06G245800	PF01650	PTHR12000,PTHR12000:SF13		3.4.22.34	K01369	GO:0008233,GO:0006508	AT4G32940.1	GAMMA-VPE,GAMMAVPE	gamma vacuolar processing enzyme
P. deltoides	Chr06	24769585	24775061	Podel.06G245900	PF08312	PTHR32093,PTHR32093:SF13			K13172		AT3G49601.1
P. deltoides	Chr06	24777356	24785159	Podel.06G246000	PF07797	PTHR33130,PTHR33130:SF12					AT1G55340.1		Protein of unknown function (DUF1639)
P. deltoides	Chr06	24789623	24794822	Podel.06G246100	PF01087	PTHR11943,PTHR11943:SF3	KOG2958		K00965	GO:0008108,GO:0006012,GO:0008270	AT5G18200.1		UTP:galactose-1-phosphate uridylyltransferases;ribose-5-phosphate adenylyltransferases
P. deltoides	Chr06	24800788	24805087	Podel.06G246200	PF02485	PTHR31042,PTHR31042:SF24				GO:0016020,GO:0008375	AT5G11730.1		Core-2/I-branching beta-1,6-N-acetylglucosaminyltransferase family protein
P. deltoides	Chr06	24809243	24815849	Podel.06G246300	PF05907	PTHR12857,PTHR12857:SF0	KOG1296				AT4G32930.1
P. deltoides	Chr06	24822224	24824795	Podel.06G246400	PF14365,PF03080	PTHR31589,PTHR31589:SF12					AT5G56530.1		Protein of Unknown Function (DUF239)
P. deltoides	Chr06	24828074	24830267	Podel.06G246500	PF14365,PF03080	PTHR31589,PTHR31589:SF18					AT5G25950.1		Protein of Unknown Function (DUF239)
P. deltoides	Chr06	24830640	24836617	Podel.06G246600		PTHR34281,PTHR34281:SF2			K12125		AT2G25930.1	ELF3,PYK20	hydroxyproline-rich glycoprotein family protein
P. deltoides	Chr06	24832997	24833107	Podel.06G246700
